# Supplementary material for: High-resolution analysis of multi-copy variant surface glycoprotein gene expression sites in African trypanosomes
Source: BMC Genomics. 2016 Oct 18;17:806. doi: 10.1186/s12864-016-3154-8 (PMC5070307; doi:10.1186/s12864-016-3154-8)
Supplement: Additional file 1: — Table containing RNA-seq and RIT-seq data. (Excel 7530 kb) [file 12864_2016_3154_MOESM1_ESM.xlsx]

## Sheet: BSF v PCF mapq>0
GeneID	BSF1	BSF2	BSF	PCF1	PCF2	PCF	Fold Change	PValue
mVSG1954	1.91199	1.18225	1.54712	11.1354	14.7984	12.9669	8.38006	6.16181e-48
mVSG397	3.05821	3.08844	3.07333	15.4379	22.7028	19.0704	6.20414	5.18237e-45
mVSG531	10.704	8.78276	9.74338	7.27201	9.87418	8.57309	0.880444	0.260462
mVSG639	0.0823528	0.122454	0.102403	1.00408	1.18479	1.09443	10.5453	5.86402e-22
mVSG653	3.59173	3.85542	3.72357	3.82866	4.46163	4.14515	1.11419	0.2598
Tb04.24M18.150	42.8947	41.9208	42.4078	54.0596	51.6006	52.8301	1.24555	0.000164338
Tb04.3I12.100	79.3287	87.1397	83.2342	31.136	30.2397	30.6879	0.368663	5.51774e-59
Tb05.30F7.410	0.406637	0.575855	0.491246	0.925084	0.320924	0.623004	1.25692	0.652364
Tb06.3A7.270	37.8676	34.9441	36.4059	32.8658	31.829	32.3474	0.888501	0.00398355
Tb06.3A7.960	136.828	133.622	135.225	71.8055	65.3458	68.5756	0.507022	4.99043e-56
Tb07.26A24.210	25.5716	21.7833	23.6775	28.8361	27.0377	27.9369	1.17974	0.051939
Tb11.01.2730	36.6693	34.3951	35.5322	23.9025	22.9736	23.4381	0.65962	1.75314e-17
Tb11.02.5105	64.2283	66.1354	65.1818	86.9605	82.6686	84.8146	1.30095	2.42924e-06
Tb11.02.5360	18.8473	18.7473	18.7973	29.2622	31.1564	30.2093	1.60737	1.37727e-15
Tb11.02.5370	23.1814	23.4434	23.3124	38.7341	39.1112	38.9227	1.66959	2.08147e-27
Tb11.02.5380	19.2739	18.2711	18.7725	24.4008	24.3115	24.3561	1.29746	8.45098e-11
Tb11.02.5390	22.2289	22.0624	22.1457	33.7285	35.0844	34.4064	1.55375	9.66287e-32
Tb11.02.5400	68.5026	72.8686	70.6856	167.337	179.703	173.52	2.45486	2.79916e-98
Tb11.02.5410	14.9133	17.6278	16.2705	17.4498	18.2318	17.8408	1.09653	0.229757
Tb11.02.5420	41.7676	44.0529	42.9103	41.299	40.6013	40.9501	0.954257	0.233443
Tb11.02.5430	22.5862	26.7723	24.6793	25.7563	25.5529	25.6546	1.03941	0.538764
Tb11.02.5440	19.4389	19.6518	19.5454	27.1577	26.4842	26.8209	1.37207	3.39934e-12
Tb427.BES10.0	0	0	0	0.0342474	0.0158412	0.0250443	9.88386	0.500907
Tb427.BES10.1	18.2987	10.8837	14.5912	1.67671	1.83194	1.75433	0.120429	7.48523e-29
Tb427.BES10.10	0	0	0	0	0	0	1	1
Tb427.BES10.2	53.7364	48.2153	50.9758	1.76481	2.10882	1.93681	0.0381225	0
Tb427.BES10.3	28.4331	30.7554	29.5943	4.62783	4.48013	4.55398	0.153875	7.5157e-201
Tb427.BES10.4	14.5582	11.6279	13.0931	0.530674	0.469584	0.500129	0.0384042	9.81131e-89
Tb427.BES10.5	0.78508	0.737287	0.761183	0.051407	0.0380454	0.0447262	0.0604915	6.04375e-24
Tb427.BES10.6	8.19363	7.82308	8.00835	0.0643822	0.0794136	0.0718979	0.00944515	2.03595e-108
Tb427.BES10.7	0.127425	0.0947374	0.111081	0.0317065	0	0.0158532	0.156839	0.0225643
Tb427.BES10.8	0.0985576	0.21494	0.156749	0.0098094	0	0.0049047	0.0397687	2.46244e-06
Tb427.BES10.9	0	0	0	0	0	0	1	1
Tb427.BES122.1	4.67937	2.33355	3.50646	1.54293	1.14982	1.34637	0.384089	0.000131902
Tb427.BES122.10	23.0539	26.6236	24.8387	2.24141	1.62811	1.93476	0.0777445	5.46453e-109
Tb427.BES122.11	0.531599	0.283755	0.407677	0	0	0	0.00403924	2.19369e-14
Tb427.BES122.2	1.42482	0.681858	1.05334	0.635707	0.667262	0.651485	0.619901	0.0287376
Tb427.BES122.3	12.5969	14.061	13.3289	1.99043	1.94576	1.96809	0.147712	9.7726e-123
Tb427.BES122.4	0.0802884	0.0397948	0.0600416	0.25971	0.295703	0.277706	4.45567	0.00713211
Tb427.BES122.5	6.33462	5.35377	5.8442	1.13084	1.20378	1.16731	0.199977	3.46797e-112
Tb427.BES122.6	4.60125	4.25092	4.42609	0.0155769	0.0144102	0.0149936	0.00366733	2.79769e-159
Tb427.BES122.7	24.0598	21.0117	22.5357	0.0532738	0.123209	0.0882416	0.00406978	1.52469e-286
Tb427.BES122.8	3.67315	3.19375	3.43345	0.364038	0.297363	0.3307	0.0961864	6.39268e-155
Tb427.BES122.9	0.202722	0.287083	0.244903	0.115296	0.0799958	0.0976461	0.401463	0.0232719
Tb427.BES126.1	0.68999	0.655485	0.672737	1.27334	0.966199	1.11977	1.65859	0.000174268
Tb427.BES126.10	4.03701	2.60337	3.32019	0	0.0599529	0.0299764	0.00988407	1.56256e-59
Tb427.BES126.11	23.6905	24.8301	24.2603	0.23844	0.0857817	0.162111	0.00665227	0
Tb427.BES126.12	0.1801	0.0595108	0.119805	0.0448131	0	0.0224066	0.196514	0.040592
Tb427.BES126.13	0.0478231	0	0.0239116	0	0.0220166	0.0110083	0.519244	0.626148
Tb427.BES126.14	0.159797	0.0633627	0.11158	0.0318091	0.0147134	0.0232612	0.223893	0.0680331
Tb427.BES126.15	4.18132	3.06183	3.62158	0.0209128	0.0483663	0.0346395	0.0101729	2.90599e-81
Tb427.BES126.2	111.468	58.9381	85.2032	5.77923	4.34644	5.06283	0.05942	1.39008e-45
Tb427.BES126.3	37.0884	26.4391	31.7638	3.30902	2.7664	3.03771	0.0956077	3.30893e-83
Tb427.BES126.4	98.8164	99.9916	99.404	15.6835	15.3406	15.5121	0.15604	0
Tb427.BES126.5	6.15495	6.9665	6.56073	0.685745	0.761262	0.723504	0.110954	3.31218e-53
Tb427.BES126.6	4.96498	3.6489	4.30694	0.995294	0.884923	0.940109	0.21823	6.38877e-56
Tb427.BES126.7	9.81287	7.9123	8.86259	0.132404	0.100872	0.116638	0.0132392	1.60977e-216
Tb427.BES126.8	13.4785	12.1755	12.827	0.0435555	0.0671555	0.0553555	0.00444221	0
Tb427.BES126.9	5.59343	5.70393	5.64868	0.0133184	0.110888	0.0621035	0.0117013	4.01916e-122
Tb427.BES129.1	0	0	0	0	0	0	1	1
Tb427.BES129.10	13.649	11.9915	12.8203	0.0399553	0.184814	0.112385	0.00914313	2.41173e-196
Tb427.BES129.11	28.4622	23.5155	25.9888	0.031039	0.0287143	0.0298766	0.00121249	0
Tb427.BES129.12	20.6433	19.697	20.1702	0	0.0821644	0.0410822	0.00235326	1.16274e-173
Tb427.BES129.13	5.91328	6.6057	6.25949	0	0	0	0.00038713	2.13315e-114
Tb427.BES129.14	1.45888	0.797253	1.12807	0.0186156	0.0344426	0.0265291	0.0250945	4.07704e-33
Tb427.BES129.2	570.982	555.19	563.086	3.12741	3.17317	3.15029	0.00559991	0
Tb427.BES129.3	516.623	510.118	513.371	3.30036	3.70647	3.50342	0.00683922	0
Tb427.BES129.4	597.515	599.938	598.726	3.37414	2.66905	3.02159	0.00503629	0
Tb427.BES129.5	305.037	269.806	287.422	10.4254	9.94255	10.184	0.0354286	0
Tb427.BES129.6	72.5949	65.6678	69.1314	0.434912	0.41575	0.425331	0.00618152	0
Tb427.BES129.7	6.73929	5.37691	6.0581	0.441492	0.505159	0.473326	0.0783686	4.46427e-171
Tb427.BES129.8	195.944	172.073	184.008	2.49721	2.16233	2.32977	0.012652	0
Tb427.BES129.9	12.2074	10.5497	11.3786	0.0467307	0.0216153	0.034173	0.00307212	4.64104e-289
Tb427.BES134.1	21.3178	21.5598	21.4388	18.9212	18.3445	18.6329	0.869007	0.00119737
Tb427.BES134.2	4.63186	2.9744	3.80313	0.884321	0.764444	0.824382	0.217025	4.49327e-17
Tb427.BES134.3	3.30828	2.5208	2.91454	0.442306	0.443277	0.442791	0.152556	2.64439e-34
Tb427.BES134.4	93.0146	93.9387	93.4767	14.6104	13.5256	14.068	0.150434	0
Tb427.BES134.5	0	0	0	0	0.0371137	0.0185568	6.9196	1
Tb427.BES134.6	0.972863	0.909808	0.941335	0.365391	0.346475	0.355933	0.378805	3.92269e-09
Tb427.BES15.1	0.35937	0.156746	0.258058	0.708204	0.549277	0.628741	2.42574	1.98673e-06
Tb427.BES15.10	21.1741	19.6646	20.4193	0.171686	0.099267	0.135476	0.00673744	1.78001e-214
Tb427.BES15.11	1.87816	1.80175	1.83996	0	0.0836766	0.0418383	0.0249072	2.35902e-41
Tb427.BES15.12	5.45946	4.06358	4.76152	0.027818	0.0428908	0.0353544	0.00779913	3.44917e-106
Tb427.BES15.2	22.4893	15.2474	18.8683	2.08758	1.09973	1.59365	0.084429	1.38938e-21
Tb427.BES15.3	18.1709	16.4219	17.2964	1.21634	0.897919	1.05713	0.0609748	1.01574e-175
Tb427.BES15.4	69.3345	71.7354	70.5349	9.36732	9.4915	9.42941	0.133718	0
Tb427.BES15.5	0.697724	0.319224	0.508474	0.186965	0.395342	0.291153	0.584057	0.137971
Tb427.BES15.6	2.81155	2.64811	2.72983	0.480598	0.552169	0.516384	0.189766	3.62478e-93
Tb427.BES15.7	2.61364	2.46678	2.54021	0.0311538	0.0792563	0.055205	0.0225793	3.42359e-102
Tb427.BES15.8	6.07516	5.9427	6.00893	0.106548	0.0985675	0.102558	0.0173964	2.19116e-130
Tb427.BES15.9	6.64078	5.0965	5.86864	0	0.0394484	0.0197242	0.00378337	1.0833e-112
Tb427.BES28.1	227.049	224.1	225.575	2.34229	2.22004	2.28117	0.0101141	0
Tb427.BES28.10	3.29183	5.01415	4.15299	0.0932291	0.0492838	0.0712565	0.0174815	1.09121e-55
Tb427.BES28.11	6.28806	6.09348	6.19077	0.050148	0.0185568	0.0343524	0.00571263	2.09062e-167
Tb427.BES28.12	0.0288757	0	0.0144378	0	0	0	0.139598	1
Tb427.BES28.13	1.68093	1.01168	1.34631	0	0	0	0.00179872	4.31346e-27
Tb427.BES28.14	0	0	0	0	0	0	1	1
Tb427.BES28.15	0.786726	0.348893	0.567809	0.0309089	0.0095313	0.0202201	0.0377819	2.5503e-18
Tb427.BES28.2	224.653	227.793	226.223	2.60095	2.22004	2.4105	0.0106386	0
Tb427.BES28.3	223.498	217.66	220.579	2.50036	2.43274	2.46655	0.0111878	0
Tb427.BES28.4	530.801	542.117	536.459	2.64627	1.89529	2.27078	0.00421886	0
Tb427.BES28.5	194.782	184.055	189.419	13.8079	13.0591	13.4335	0.0709023	0
Tb427.BES28.6	0.174787	0.0288777	0.101832	0.0144971	0.0804677	0.0474824	0.491791	0.429981
Tb427.BES28.7	4.21789	3.7569	3.9874	0.793912	0.788191	0.791051	0.198519	5.64017e-110
Tb427.BES28.8	417.941	379.364	398.653	6.5327	7.68827	7.11048	0.0178764	0
Tb427.BES28.9	7.99741	6.40741	7.20241	0.00778844	0.0288205	0.0183045	0.00277276	2.55485e-187
Tb427.BES29.1	0.574991	0.299243	0.437117	1.32341	0.979434	1.15142	2.62683	5.97338e-09
Tb427.BES29.2	24.443	21.0158	22.7294	3.74089	2.88393	3.31241	0.145555	5.00674e-88
Tb427.BES29.3	4.70537	2.50497	3.60517	1.83571	1.32381	1.57976	0.438204	0.000508544
Tb427.BES29.4	176.773	181.401	179.087	26.7386	26.6264	26.6825	0.148996	0
Tb427.BES29.5	7.91741	7.21556	7.56648	0.423664	0.313547	0.368606	0.0488937	1.85192e-88
Tb427.BES29.6	5.77336	4.32461	5.04898	0.0432045	0.0399686	0.0415865	0.00857047	6.66825e-99
Tb427.BES29.7	1.94517	1.28549	1.61533	0.0248207	0.0459235	0.0353721	0.0245962	3.88798e-22
Tb427.BES29.8	0.238682	0.207029	0.222856	0.11878	0	0.0593898	0.264452	0.00489401
Tb427.BES29.9	8.4798	6.18397	7.33188	0.115759	0.175237	0.145498	0.0202088	6.12134e-101
Tb427.BES40.1	0	0	0	0.158069	0.119643	0.138856	60.2354	0.000600694
Tb427.BES40.10	883.44	814.919	849.18	0.17314	0.172493	0.172817	0.000206041	0
Tb427.BES40.11	201.855	187.802	194.829	0.117948	0.2546	0.186274	0.0010023	0
Tb427.BES40.12	166.412	161.145	163.779	0.0348547	0.0644883	0.0496715	0.000341324	0
Tb427.BES40.13	31.1828	23.93	27.5564	0.32531	0.290198	0.307754	0.0111742	0
Tb427.BES40.14	80.9601	71.7847	76.3724	0.0155769	0.0792563	0.0474166	0.000653386	0
Tb427.BES40.15	31.1581	29.7879	30.473	0.0362962	0.12088	0.0785881	0.00267044	0
Tb427.BES40.16	563.089	490.591	526.84	0.0266369	0.197135	0.111886	0.00022258	0
Tb427.BES40.17	206.279	196.965	201.622	0.157264	0.0727428	0.115004	0.000593932	0
Tb427.BES40.18	133.246	118.909	126.077	0	0.0386109	0.0193054	0.000172486	0
Tb427.BES40.19	22.2845	21.8342	22.0593	0.0514608	0.0476066	0.0495337	0.002431	5.35164e-212
Tb427.BES40.2	2478.92	2441.93	2460.42	6.00982	4.5331	5.27146	0.00213925	0
Tb427.BES40.20	505.594	403.447	454.521	0.0446773	0	0.0223387	5.25697e-05	0
Tb427.BES40.21	4.39393	4.59289	4.49341	0	0	0	0.000390829	2.71638e-120
Tb427.BES40.22	74422.5	60370.3	67396.4	0.0206059	0.095313	0.0579594	9.05481e-07	0
Tb427.BES40.3	2134.9	2149.53	2142.21	4.68223	2.80476	3.7435	0.00174541	5.72334e-288
Tb427.BES40.4	376.156	339.971	358.064	6.65206	7.17156	6.91181	0.0193181	0
Tb427.BES40.5	758.392	715.144	736.768	0.558467	0.428073	0.49327	0.000669828	0
Tb427.BES40.6	235.747	231.033	233.39	0.19658	0.2546	0.22559	0.000998683	0
Tb427.BES40.7	59.8754	46.5562	53.2158	0.809403	0.709372	0.759387	0.0142644	0
Tb427.BES40.8	920.306	811.616	865.961	12.3062	11.1073	11.7068	0.0135136	0
Tb427.BES40.9	33.0836	31.1617	32.1226	0.0580739	0.0940177	0.0760458	0.00242534	0
Tb427.BES51.1	0.244371	0.270744	0.257558	0.915658	0.668398	0.792028	3.05353	4.0799e-10
Tb427.BES51.10	4.53509	4.95779	4.74644	0.0632769	0.0195126	0.0413947	0.00925734	1.72095e-69
Tb427.BES51.11	6.05857	5.94579	6.00218	0.829135	0.780981	0.805058	0.134355	1.82974e-66
Tb427.BES51.12	1.28381	0.8419	1.06286	0.0589741	0.0454643	0.0522192	0.0503518	8.50486e-33
Tb427.BES51.2	16.0804	11.0601	13.5703	2.07308	1.55571	1.8144	0.133667	2.18251e-32
Tb427.BES51.3	11.3815	8.59031	9.9859	1.47435	1.14797	1.31116	0.131222	1.30291e-48
Tb427.BES51.4	52.3544	56.7834	54.5689	9.01163	8.53519	8.77341	0.160735	4.41092e-286
Tb427.BES51.5	4.00804	4.66948	4.33876	0.678572	0.551659	0.615115	0.141926	2.11972e-36
Tb427.BES51.6	5.56858	4.67859	5.12359	4.51918	4.36715	4.44316	0.867194	0.0203526
Tb427.BES51.7	6.58887	6.40741	6.49814	0.116827	0.0504358	0.0836312	0.01287	1.80894e-221
Tb427.BES51.8	0.0535256	0.10612	0.0798226	0.0266369	0.0123209	0.0194789	0.260241	0.112166
Tb427.BES51.9	14.7812	13.532	14.1566	0.106145	0.078556	0.0923504	0.00660804	6.50571e-285
Tb427.BES56.1	0.804988	0.413241	0.609114	0.98004	0.727958	0.853999	1.39943	0.0464034
Tb427.BES56.10	138.886	113.359	126.122	0	0.00965271	0.00482636	5.31798e-05	0
Tb427.BES56.11	1.98432	1.60109	1.79271	0	0	0	0.0020756	1.44439e-26
Tb427.BES56.12	13.5375	12.527	13.0323	0	0	0	0.000186012	2.25806e-204
Tb427.BES56.13	4.86929	1.64774	3.25852	0.0389268	0.0270085	0.0329676	0.0105457	9.02826e-23
Tb427.BES56.2	8.0777	6.32291	7.20031	1.80158	1.712	1.75679	0.244124	9.50424e-35
Tb427.BES56.3	2.83811	1.43542	2.13676	1.15296	1.11994	1.13645	0.532507	0.00433903
Tb427.BES56.4	37.9826	39.7687	38.8756	6.63101	7.62779	7.1294	0.183608	9.38404e-201
Tb427.BES56.5	46.314	41.0361	43.675	0.200592	0.148455	0.174523	0.00404809	0
Tb427.BES56.6	30.3502	23.3437	26.8469	0.406638	0.261536	0.334087	0.0124033	8.45037e-301
Tb427.BES56.7	59.9571	51.0886	55.5229	0.0778844	0.0864614	0.0821729	0.00150566	0
Tb427.BES56.8	17.7946	16.4452	17.1199	0.0155769	0.0576409	0.0366089	0.0022593	0
Tb427.BES56.9	19.1422	19.8473	19.4947	0.067322	0.10899	0.0881559	0.00470215	3.75819e-262
Tb427.BES64.1	16.0041	21.6233	18.8137	0.679358	0.494758	0.587058	0.0312009	1.45411e-102
Tb427.BES64.2	7.00775	10.4902	8.74898	0.180902	0.0743792	0.127641	0.0145828	8.39132e-86
Tb427.BES65.1	3.85144	2.69212	3.27178	0.995188	0.647866	0.821527	0.250787	7.81378e-14
Tb427.BES65.10	15.975	13.1213	14.5481	0.0412984	0.0382053	0.0397518	0.00295837	1.16258e-133
Tb427.BES65.11	43.284	34.6948	38.9894	0	0	0	6.21818e-05	2.01186e-293
Tb427.BES65.12	0	0	0	0	0	0	1	1
Tb427.BES65.13	1.41355	1.22849	1.32102	0	0.0356583	0.0178291	0.0151858	6.32317e-46
Tb427.BES65.2	5.23253	3.06836	4.15044	1.28364	1.17619	1.22992	0.296596	5.52357e-11
Tb427.BES65.3	68.1202	68.7307	68.4254	9.51162	8.40142	8.95652	0.13079	0
Tb427.BES65.4	4.27804	3.72557	4.00181	0.179071	0.0552198	0.117145	0.0294822	1.11576e-62
Tb427.BES65.5	10.2023	7.06636	8.63434	0.402765	0.483663	0.443214	0.0514888	5.12367e-124
Tb427.BES65.6	420.511	379.046	399.778	5.31406	5.71076	5.51241	0.0138092	0
Tb427.BES65.7	13.6473	10.9686	12.3079	0.10125	0.0360256	0.0686377	0.00558132	1.34585e-254
Tb427.BES65.8	2.78333	2.3081	2.54572	0.0665922	0.0246419	0.0456171	0.0184439	1.21992e-59
Tb427.BES65.9	137.376	115.334	126.355	0.0208684	0.0193054	0.0200869	0.000172137	0
Tb427.BES98.1	139.241	137.226	138.233	4.07861	3.07984	3.57922	0.0258115	0
Tb427.BES98.10	15.6258	11.9374	13.7816	0	0	0	0.000244176	5.49453e-107
Tb427.BES98.11	30.737	22.4356	26.5863	0.0298754	0	0.0149377	0.000631488	2.32073e-169
Tb427.BES98.12	2.24869	2.41487	2.33178	0.0559526	0.017254	0.0366033	0.0160173	2.41406e-79
Tb427.BES98.2	650.75	618.835	634.792	5.56244	4.46726	5.01485	0.00788892	0
Tb427.BES98.3	205.571	188.678	197.125	10.0034	9.41557	9.7095	0.0492429	0
Tb427.BES98.4	0.699149	0.635309	0.667229	0.10148	0.335282	0.218381	0.335647	1.99621e-05
Tb427.BES98.5	28.1478	23.3437	25.7458	0.309819	0.290198	0.300008	0.0116657	0
Tb427.BES98.6	417.098	371.007	394.053	4.99442	5.13783	5.06613	0.0128693	0
Tb427.BES98.7	9.49986	7.8037	8.65178	0.0467307	0.0432307	0.0449807	0.0053373	6.3205e-221
Tb427.BES98.8	4.6032	4.05907	4.33114	0.0532738	0.110888	0.0820811	0.0196936	1.52574e-94
Tb427.BES98.9	113.99	94.1092	104.05	0.0840087	0.0291438	0.0565762	0.000550089	0
Tb927.1.10	0	0	0	0	0	0	1	1
Tb927.1.1000	96.0337	102.755	99.3945	129.972	132.03	131.001	1.31798	1.25217e-12
Tb927.1.1010	28.4331	28.648	28.5406	20.6478	21.8671	21.2574	0.744975	2.11434e-12
Tb927.1.1020	27.013	27.7408	27.3769	19.1171	18.1751	18.6461	0.680934	3.85826e-14
Tb927.1.1030	35.6854	41.4452	38.5653	45.4431	44.9084	45.1757	1.17131	0.00299129
Tb927.1.1040	17.7178	23.7828	20.7503	20.7277	20.1915	20.4596	0.985805	0.906569
Tb927.1.1050	35.0275	34.0228	34.5251	28.6438	28.1683	28.4061	0.822747	8.17042e-08
Tb927.1.1060	30.6269	31.5121	31.0695	41.5645	43.3694	42.4669	1.36697	4.16373e-10
Tb927.1.1080	33.0605	33.7396	33.4001	30.0028	28.6724	29.3376	0.878219	0.00309598
Tb927.1.110	463.694	502.859	483.276	272.597	261.607	267.102	0.552645	1.06311e-45
Tb927.1.1100	29.901	30.6288	30.2649	27.5688	26.1689	26.8688	0.887667	0.00220855
Tb927.1.1120	30.7474	30.9561	30.8518	45.333	46.9265	46.1298	1.49532	4.60386e-19
Tb927.1.1130	24.8964	24.4421	24.6693	30.8866	29.2796	30.0831	1.21927	4.27963e-06
Tb927.1.1140	41.2949	43.1778	42.2364	37.4079	35.9396	36.6738	0.868157	0.00221454
Tb927.1.1150	28.2303	32.7675	30.4989	38.8869	39.3205	39.1037	1.28206	4.03803e-06
Tb927.1.1160	36.5318	38.6429	37.5874	49.2929	48.4639	48.8784	1.30029	7.97293e-11
Tb927.1.1170	109.939	110.633	110.286	146.725	145.321	146.023	1.32396	9.34089e-08
Tb927.1.1200	30.614	33.0567	31.8354	41.9333	40.7593	41.3463	1.29857	1.68104e-08
Tb927.1.1210	38.8208	43.0064	40.9136	55.6187	52.5818	54.1002	1.32194	2.81147e-05
Tb927.1.1220	73.8495	76.2982	75.0739	106.438	107.459	106.949	1.42456	3.34067e-18
Tb927.1.1230	30.2218	31.4852	30.8535	31.5305	31.3051	31.4178	1.01823	0.68169
Tb927.1.1240	49.4945	46.6745	48.0845	77.366	80.5257	78.9459	1.64193	2.69207e-36
Tb927.1.1270	16.8839	15.1354	16.0097	12.6033	11.7013	12.1523	0.758902	2.76957e-05
Tb927.1.1300	17.9875	17.8945	17.941	17.4242	18.1119	17.768	0.990561	0.882977
Tb927.1.1310	25.5708	23.1224	24.3466	37.161	35.3693	36.2651	1.48942	1.46401e-14
Tb927.1.1330	35.6439	37.1617	36.4028	54.5305	52.9151	53.7228	1.4756	6.22096e-20
Tb927.1.1340	33.667	32.8865	33.2767	33.7269	34.6153	34.1711	1.02696	0.487591
Tb927.1.1350	27.344	24.6118	25.9779	26.1239	26.033	26.0785	1.00391	0.933615
Tb927.1.1370	18.9522	17.1605	18.0563	25.7144	26.5498	26.1321	1.44744	1.25104e-14
Tb927.1.1380	6.14206	5.98628	6.06417	5.33404	5.12463	5.22934	0.862132	0.0334029
Tb927.1.1390	28.7031	29.1298	28.9165	34.4815	34.3385	34.41	1.18992	0.00193865
Tb927.1.1400	32.1207	33.5064	32.8136	29.335	28.8487	29.0919	0.886491	0.0494428
Tb927.1.1420	46.0608	43.6548	44.8578	56.9239	61.8629	59.3934	1.3242	7.72281e-11
Tb927.1.1470	8.25765	7.41732	7.83749	9.33421	8.77476	9.05448	1.15503	0.0286291
Tb927.1.1500	3.84624	2.53203	3.18913	1.53717	1.18275	1.35996	0.426171	1.46824e-09
Tb927.1.1530	28.176	25.4258	26.8009	20.7943	20.2385	20.5164	0.765507	4.17284e-09
Tb927.1.1540	37.3057	37.5065	37.4061	41.3663	40.109	40.7376	1.08897	0.024673
Tb927.1.1550	61.1393	63.9507	62.545	55.5958	57.8929	56.7444	0.907307	0.0104387
Tb927.1.1560	39.121	38.8615	38.9913	19.9017	21.0538	20.4778	0.525319	1.11253e-57
Tb927.1.1580	33.8448	36.6621	35.2534	60.2922	59.2692	59.7807	1.69551	6.18843e-28
Tb927.1.1600	17.943	18.3329	18.138	19.6935	20.271	19.9822	1.10174	0.00939685
Tb927.1.1610	25.0349	25.6478	25.3414	28.3808	31.2546	29.8177	1.17697	0.00924792
Tb927.1.1620	31.5748	33.4432	32.509	53.1829	52.3822	52.7826	1.62352	5.78926e-36
Tb927.1.1630	36.9257	33.8073	35.3665	39.4382	41.7368	40.5875	1.14791	0.0413397
Tb927.1.1640	21.4109	24.5436	22.9772	26.4907	27.9003	27.1955	1.18363	0.00700729
Tb927.1.1660	23.1874	20.439	21.8132	22.2813	23.5616	22.9214	1.05109	0.461745
Tb927.1.1670	46.5206	44.9938	45.7572	48.0868	48.1073	48.097	1.05114	0.193996
Tb927.1.1680	55.7674	56.5572	56.1623	66.9447	72.59	69.7673	1.24248	9.16709e-06
Tb927.1.1690	45.4296	44.0409	44.7353	72.4079	72.1315	72.2697	1.6155	6.12421e-38
Tb927.1.1700	25.8282	28.0409	26.9345	47.7026	48.7683	48.2354	1.79078	1.26706e-38
Tb927.1.1710	58.5234	55.4941	57.0087	57.3515	58.381	57.8663	1.01505	0.753661
Tb927.1.1720	68.7179	71.375	70.0464	63.2277	68.2298	65.7287	0.93849	0.133783
Tb927.1.1730	65.642	70.0784	67.8602	87.0944	85.7991	86.4467	1.27385	2.05035e-09
Tb927.1.1740	5.83005	5.68491	5.75748	3.98655	3.94786	3.96721	0.689053	5.71364e-15
Tb927.1.1750	37.8874	39.075	38.4812	29.2992	28.2149	28.7571	0.74719	1.78425e-11
Tb927.1.1760	32.3808	37.2269	34.8038	24.0376	27.959	25.9983	0.747316	0.00171427
Tb927.1.1770	70.2256	80.4011	75.3133	84.1837	86.0875	85.1356	1.13038	0.0611589
Tb927.1.1790	103.173	109.145	106.159	58.2412	64.328	61.2846	0.577452	1.00151e-28
Tb927.1.1820	87.8452	85.5687	86.707	65.9213	68.3035	67.1124	0.7741	1.45013e-11
Tb927.1.1840	45.3301	44.4006	44.8653	27.0969	28.5125	27.8047	0.619872	3.22838e-31
Tb927.1.1850	38.9672	41.8393	40.4033	29.9253	31.9625	30.9439	0.765987	2.03199e-09
Tb927.1.1880	45.8827	47.5985	46.7406	37.8866	37.9268	37.9067	0.810999	2.98616e-07
Tb927.1.1890	35.1063	35.8005	35.4534	32.2475	31.7128	31.9802	0.901999	0.00439833
Tb927.1.1910	41.3688	40.7832	41.076	32.8284	34.0133	33.4209	0.813686	8.02825e-08
Tb927.1.1920	35.5919	38.5158	37.0539	19.1243	19.6772	19.4008	0.52365	7.16801e-39
Tb927.1.1930	34.3261	29.1764	31.7513	40.2942	36.3119	38.3031	1.20633	0.00442526
Tb927.1.1960	64.7526	67.7543	66.2534	77.2376	78.2344	77.736	1.17331	1.9342e-05
Tb927.1.1980	65.9787	70.4131	68.1959	63.9866	69.3292	66.6579	0.977591	0.632176
Tb927.1.1990	51.412	47.9638	49.6879	36.3278	36.3486	36.3382	0.731385	4.90895e-08
Tb927.1.2020	3.38864	3.35915	3.3739	0.915447	0.579447	0.747447	0.221604	3.54306e-11
Tb927.1.2040	10.8395	10.4054	10.6224	1.70569	1.33138	1.51853	0.142667	2.87571e-103
Tb927.1.2100	188.168	177.5	182.834	377.732	365.224	371.478	2.03177	5.56177e-39
Tb927.1.2110	33.4291	35.4315	34.4303	25.1122	26.107	25.6096	0.743887	1.79104e-12
Tb927.1.2120	65.5177	58.3232	61.9204	52.2694	46.314	49.2917	0.795982	2.23153e-05
Tb927.1.2150	46.0856	49.1559	47.6207	17.3576	14.8968	16.1272	0.338433	1.71003e-38
Tb927.1.2160	60.8359	56.0469	58.4414	37.9655	41.5425	39.754	0.680533	3.60366e-08
Tb927.1.2190	41.6713	37.1252	39.3983	32.6893	30.6468	31.6681	0.803774	2.49708e-05
Tb927.1.2200	38.8129	42.8007	40.8068	25.0297	22.6264	23.8281	0.583599	5.06725e-10
Tb927.1.2210	122.592	128.123	125.358	176.352	167.192	171.772	1.37014	5.0558e-16
Tb927.1.2230	473.625	453.082	463.353	526.209	522.986	524.597	1.13218	0.00123544
Tb927.1.2260	208.373	175.007	191.69	365.375	345.459	355.417	1.85411	1.10655e-27
Tb927.1.2310	136.172	111.274	123.723	374.158	334.466	354.312	2.86362	8.05339e-53
Tb927.1.2320	53.7281	53.2948	53.5114	46.2239	46.116	46.1699	0.862809	0.000839184
Tb927.1.2330	1481.99	1226.12	1354.06	1775.58	1788.72	1782.15	1.31616	0.000102691
Tb927.1.2340	1676.45	1382.71	1529.58	2256.73	2284.32	2270.52	1.48441	3.60898e-08
Tb927.1.2420	28.399	30.1982	29.2986	25.1556	24.9411	25.0484	0.854871	0.0173276
Tb927.1.2430	1611.25	1293.24	1452.25	1353.43	1281.07	1317.25	0.907046	0.182309
Tb927.1.2570	118.405	112.943	115.674	100.595	98.9484	99.7717	0.862521	0.00151013
Tb927.1.2580	77.4406	79.3001	78.3704	94.7339	95.6121	95.173	1.2144	7.64635e-08
Tb927.1.2600	21.6728	14.9481	18.3105	13.1912	12.0943	12.6427	0.690465	0.000249969
Tb927.1.2640	58.7575	61.1309	59.9442	59.4979	61.3982	60.448	1.00847	0.84517
Tb927.1.2670	102.117	90.8484	96.4827	101.943	99.7472	100.845	1.04522	0.336271
Tb927.1.270	51.5277	48.9477	50.2377	20.7281	17.9657	19.3469	0.384882	1.02922e-31
Tb927.1.2700	51.7081	53.4494	52.5787	66.5073	71.2274	68.8673	1.30994	1.59689e-10
Tb927.1.2710	21.4245	22.6914	22.058	21.9501	20.8728	21.4115	0.970498	0.509125
Tb927.1.2730	48.1256	49.3613	48.7434	57.7005	58.6809	58.1907	1.19385	1.52455e-05
Tb927.1.2740	60.9536	61.4021	61.1779	54.7421	57.7901	56.2661	0.919821	0.029222
Tb927.1.2750	180.739	175.459	178.099	172.88	170.558	171.719	0.964164	0.329608
Tb927.1.2760	245.847	277.714	261.78	281.162	289.296	285.229	1.08957	0.167608
Tb927.1.2770	37.5219	40.3697	38.9458	27.1879	26.9522	27.0701	0.695033	2.64759e-14
Tb927.1.2780	10.9289	9.39795	10.1634	7.20794	6.365	6.78647	0.667259	0.00272151
Tb927.1.280	22.1994	19.4982	20.8488	10.5195	9.09286	9.80617	0.470066	4.16665e-13
Tb927.1.2820	65.3929	67.7322	66.5625	143.635	126.555	135.095	2.02945	2.28007e-43
Tb927.1.290	54.974	41.7073	48.3406	24.5514	23.1039	23.8277	0.492911	2.68217e-19
Tb927.1.2970	81.6426	85.1729	83.4077	76.145	69.7058	72.9254	0.874126	0.00444158
Tb927.1.2980	41.2273	42.725	41.9761	44.058	42.9097	43.4838	1.03587	0.364469
Tb927.1.2985	129.279	127.462	128.37	129.118	137.771	133.444	1.03973	0.447301
Tb927.1.2990	62.1529	67.5621	64.8575	76.8341	78.753	77.7936	1.19945	7.91367e-05
Tb927.1.30	0	0	0	0	0	0	1	1
Tb927.1.3000	70.5006	74.551	72.5258	61.2911	63.1987	62.2449	0.858291	0.0001331
Tb927.1.3010	41.8318	43.4886	42.6602	58.1835	59.2254	58.7045	1.37611	1.81664e-14
Tb927.1.3030	105.196	102.637	103.917	177.335	176.885	177.11	1.70434	6.5917e-45
Tb927.1.3040	58.0867	55.9195	57.0031	118.891	117.804	118.348	2.07613	7.58594e-75
Tb927.1.3050	59.5879	62.5831	61.0855	102.906	100.103	101.504	1.66157	1.88066e-41
Tb927.1.3070	78.813	81.9578	80.3854	143.435	151.657	147.546	1.83554	1.77538e-54
Tb927.1.3110	124.844	130.041	127.443	124.727	129.46	127.094	0.997317	0.944754
Tb927.1.3120	23.2584	23.4611	23.3598	22.5432	23.5944	23.0688	0.987653	0.745599
Tb927.1.3130	59.8256	55.9765	57.9011	45.4199	46.5827	46.0013	0.794559	1.85875e-08
Tb927.1.3150	84.942	85.3865	85.1642	105.068	108.045	106.556	1.25125	1.8619e-09
Tb927.1.3170	84.7161	90.4732	87.5946	118.815	117.955	118.385	1.35144	2.48451e-14
Tb927.1.3180	1020.73	925.698	973.214	1747.18	1679.06	1713.12	1.76027	6.96057e-24
Tb927.1.3200	107.563	105.392	106.477	145.708	150.278	147.993	1.39	5.86081e-18
Tb927.1.3220	63.8022	69.81	66.8061	61.2933	61.1043	61.1988	0.916036	0.0355404
Tb927.1.3230	48.1498	46.637	47.3934	61.3284	60.0052	60.6668	1.28003	1.3051e-11
Tb927.1.3250	42.6058	40.5139	41.5599	34.8794	33.935	34.4072	0.827885	1.71444e-05
Tb927.1.3260	47.3625	43.2254	45.294	40.0609	39.0699	39.5654	0.873523	0.0060784
Tb927.1.3270	41.4727	40.6931	41.0829	43.6594	42.872	43.2657	1.0531	0.149065
Tb927.1.3280	53.7273	48.6757	51.2015	62.2504	64.2814	63.2659	1.23578	3.10851e-05
Tb927.1.3290	52.9421	54.0354	53.4888	57.4038	56.4971	56.9504	1.06469	0.10303
Tb927.1.3300	48.5403	46.2227	47.3815	37.4246	38.918	38.1713	0.805695	1.80136e-08
Tb927.1.3310	141.77	129.972	135.871	152.486	166.367	159.426	1.1735	0.000588724
Tb927.1.3320	16.2804	15.7192	15.9998	3.5244	2.84476	3.18458	0.198766	6.02841e-74
Tb927.1.3350	2.76765	4.86359	3.81562	1.09559	0.955619	1.0256	0.26929	1.56648e-08
Tb927.1.3390	82.2149	81.6195	81.9172	72.391	68.0848	70.2379	0.857259	0.00219749
Tb927.1.3400	68.3383	71.4076	69.873	72.9032	77.5361	75.2196	1.07664	0.0782432
Tb927.1.3410	41.5762	45.908	43.7421	41.4816	40.5961	41.0388	0.938107	0.174255
Tb927.1.3450	31.7212	27.0325	29.3768	34.5257	32.7722	33.6489	1.1454	0.0124767
Tb927.1.3550	31.2543	29.1803	30.2173	9.59949	9.01791	9.3087	0.307991	4.25542e-83
Tb927.1.3560	54.1669	56.1485	55.1577	37.1085	34.5865	35.8475	0.649822	4.74355e-27
Tb927.1.3610	24.2398	25.6604	24.9501	12.4104	12.5142	12.4623	0.499575	5.87418e-23
Tb927.1.370	35.842	34.3681	35.1051	16.3715	14.6119	15.4917	0.441211	2.46081e-70
Tb927.1.3730	0.681067	0.168785	0.424926	13.7267	7.28996	10.5083	24.0135	8.63586e-12
Tb927.1.3800	42.8661	53.2507	48.0584	49.3611	51.2597	50.3104	1.04684	0.552345
Tb927.1.3810	103.815	90.9375	97.3762	122.335	118.921	120.628	1.23878	0.000202167
Tb927.1.3820	170.02	162.915	166.468	132.508	129.675	131.092	0.787461	1.35981e-08
Tb927.1.3830	488.527	407.441	447.984	90.878	84.8342	87.8561	0.196112	1.32787e-117
Tb927.1.3840	40.3286	41.9296	41.1291	35.6807	36.4475	36.0641	0.876889	0.000656434
Tb927.1.3860	36.9976	34.7888	35.8932	31.0407	29.8573	30.449	0.848287	3.3916e-05
Tb927.1.3880	44.6499	42.1941	43.422	32.7417	31.4091	32.0754	0.738673	1.32039e-11
Tb927.1.3890	51.2062	52.7547	51.9804	41.0452	39.2621	40.1536	0.772328	9.65149e-06
Tb927.1.3910	51.8354	50.8021	51.3187	56.5547	58.5528	57.5538	1.12155	0.00262934
Tb927.1.3940	70.5128	68.4731	69.493	74.2344	72.1702	73.2023	1.05336	0.199889
Tb927.1.3950	217.788	195.636	206.712	87.5853	92.9992	90.2922	0.436831	4.07158e-60
Tb927.1.40	0	0	0	0	0	0	1	1
Tb927.1.400	32.4014	35.1129	33.7571	26.5221	23.4085	24.9653	0.739143	0.000374566
Tb927.1.4010	8.19269	6.84484	7.51877	8.5709	8.33997	8.45543	1.1246	0.04527
Tb927.1.4020	11.7513	10.0083	10.8798	13.2884	11.9883	12.6384	1.16116	0.13105
Tb927.1.4040	36.8319	34.8979	35.8649	27.6214	26.765	27.1932	0.758161	1.75189e-10
Tb927.1.4050	46.7965	40.691	43.7438	48.1049	48.6654	48.3851	1.10615	0.0386076
Tb927.1.4100	93.9007	92.5857	93.2432	277.517	249.758	263.638	2.82724	3.50067e-106
Tb927.1.4140	23.4876	24.2357	23.8617	23.1513	22.4372	22.7943	0.95512	0.392685
Tb927.1.4160	81.4875	80.7783	81.1329	126.659	130.431	128.545	1.58447	1.54936e-26
Tb927.1.4180	43.3195	43.731	43.5252	38.3925	37.6591	38.0258	0.873605	0.000202163
Tb927.1.4220	60.6354	67.9393	64.2874	80.6225	77.0847	78.8536	1.22645	1.35376e-05
Tb927.1.4230	78.31	81.9845	80.1472	72.348	67.4192	69.8836	0.871814	0.000945339
Tb927.1.4250	32.3641	32.1444	32.2542	38.9988	39.6633	39.331	1.21945	6.94333e-08
Tb927.1.4280	26.1086	22.5341	24.3213	20.4806	19.2849	19.8828	0.81745	0.000308219
Tb927.1.4300	32.0351	32.6716	32.3533	26.1208	24.4047	25.2628	0.780645	8.2924e-08
Tb927.1.4310	68.58	53.9051	61.2426	42.1556	43.8915	43.0235	0.702526	1.60326e-06
Tb927.1.4340	44.6807	42.8855	43.7831	42.2086	42.9089	42.5587	0.972091	0.450698
Tb927.1.4370	94.6961	89.9301	92.3131	72.6709	73.991	73.331	0.794407	1.87259e-09
Tb927.1.4380	68.3286	76.0302	72.1794	60.8344	64.3778	62.6061	0.867413	0.00195945
Tb927.1.4400	68.7183	77.029	72.8737	64.7218	70.682	67.7019	0.929139	0.167974
Tb927.1.4410	56.0836	62.2308	59.1572	51.7947	53.4599	52.6273	0.889633	0.00769526
Tb927.1.4420	34.5642	33.984	34.2741	57.0259	55.6817	56.3538	1.64415	6.37807e-42
Tb927.1.4440	22.3596	21.9803	22.1699	28.6293	30.9028	29.7661	1.34299	1.03623e-05
Tb927.1.4450	38.4197	38.4541	38.4369	34.7424	37.2161	35.9792	0.936152	0.0998517
Tb927.1.4470	54.6932	51.9683	53.3308	61.0329	58.6325	59.8327	1.12184	0.00463386
Tb927.1.4480	41.2974	38.756	40.0267	43.6977	45.4918	44.5948	1.11417	0.0145878
Tb927.1.4490	150.415	125.793	138.104	75.905	86.8552	81.3801	0.58941	2.16198e-14
Tb927.1.4500	130.95	125.941	128.446	80.7739	77.0589	78.9164	0.614337	2.12302e-35
Tb927.1.4520	53.8025	55.795	54.7987	29.91	30.825	30.3675	0.554216	3.92901e-55
Tb927.1.4540	35.2188	35.6354	35.4271	17.7872	18.3321	18.0596	0.509865	6.14185e-54
Tb927.1.4620	33.8272	32.7292	33.2782	35.1717	34.0643	34.618	1.04011	0.554375
Tb927.1.4650	184.922	149.306	167.114	29.1986	30.7003	29.9494	0.17924	1.43867e-142
Tb927.1.4680	46.2541	49.39	47.822	66.0646	68.306	67.1853	1.40493	1.27651e-14
Tb927.1.4690	107.146	106.129	106.637	142.492	151.491	146.991	1.37853	5.70849e-17
Tb927.1.470	38.1961	34.0611	36.1286	16.2463	15.4053	15.8258	0.438017	2.18364e-23
Tb927.1.4700	42.0016	46.3167	44.1592	62.7214	63.9483	63.3349	1.43419	3.94014e-14
Tb927.1.4710	51.198	53.2682	52.2331	34.1545	34.2633	34.2089	0.654949	9.77822e-14
Tb927.1.4720	63.1437	65.15	64.1468	76.9836	77.6849	77.3343	1.20558	1.75736e-07
Tb927.1.4730	96.7051	87.5517	92.1284	114.548	118.665	116.606	1.26585	2.35058e-06
Tb927.1.4740	45.5483	44.9303	45.2393	36.8866	36.5987	36.7427	0.81218	9.58484e-09
Tb927.1.4760	44.4156	45.1803	44.798	34.6499	35.1829	34.9164	0.779443	3.66349e-12
Tb927.1.4780	44.2704	48.2765	46.2735	67.3895	67.1801	67.2848	1.454	4.75825e-20
Tb927.1.480	24.4515	23.8738	24.1627	9.96993	10.4454	10.2077	0.422556	3.78509e-108
Tb927.1.4800	34.8596	34.2843	34.5719	30.5687	31.2421	30.9054	0.894034	0.00868647
Tb927.1.4830	76.4447	64.5589	70.5018	46.745	47.7753	47.2601	0.670412	1.10028e-11
Tb927.1.4890	39.567	38.4051	38.9861	0.280829	0.149882	0.215356	0.00550607	0
Tb927.1.490	31.6491	31.9634	31.8063	12.9672	12.5438	12.7555	0.401055	2.76411e-27
Tb927.1.4900	261.502	241.195	251.348	0.342566	0.243776	0.293171	0.00116755	0
Tb927.1.4920	7.25545	9.5398	8.39762	2.80829	2.9227	2.8655	0.34159	1.37327e-15
Tb927.1.4970	24.0986	24.8125	24.4556	16.6599	12.7815	14.7207	0.601552	1.86761e-05
Tb927.1.5000	85.0308	89.1135	87.0721	115.22	100.623	107.922	1.23922	3.59722e-05
Tb927.1.5030	30.7133	31.8426	31.2779	30.2215	27.7171	28.9693	0.925991	0.0824569
Tb927.1.5100	121.116	120.213	120.664	0.541245	0.660934	0.60109	0.00501399	0
Tb927.1.5110	59.7128	54.3118	57.0123	0.269288	0.286487	0.277888	0.00491802	0
Tb927.1.5180	105.75	101.974	103.862	0.204771	0.189434	0.197103	0.00205461	1.15825e-237
Tb927.1.5220	0	0	0	0	0	0	1	1
Tb927.1.5240	7.17398	6.48668	6.83033	0	0.0829136	0.0414568	0.00665528	2.05996e-123
Tb927.1.5250	0	0.497773	0.248886	0	0	0	0.0513121	0.127038
Tb927.1.5260	0.43891	0.108773	0.273841	0.0546056	0.0505159	0.0525607	0.205033	0.00842817
Tb927.1.530	63.8662	76.4227	70.1444	66.4355	63.3347	64.8851	0.924912	0.200533
Tb927.1.540	32.7464	34.376	33.5612	37.8852	36.1059	36.9955	1.10223	0.0131539
Tb927.1.560	50.8041	54.1628	52.4835	81.4721	82.3591	81.9156	1.56075	2.76991e-29
Tb927.1.570	79.7194	80.3735	80.0464	110.541	116.725	113.633	1.41972	1.81308e-18
Tb927.1.580	66.5305	68.2238	67.3771	117.406	111.058	114.232	1.69527	1.14458e-42
Tb927.1.600	80.3052	79.3977	79.8514	123.158	117.115	120.136	1.50441	2.97864e-26
Tb927.1.610	64.4024	66.9113	65.6569	56.8007	59.0135	57.9071	0.882056	0.00322784
Tb927.1.630	84.4583	89.7563	87.1073	69.6317	71.3683	70.5	0.809397	1.39943e-05
Tb927.1.640	40.9153	42.7082	41.8117	39.936	41.1467	40.5413	0.969631	0.477828
Tb927.1.650	47.8467	46.0108	46.9287	40.5447	40.0995	40.3221	0.859216	0.006109
Tb927.1.670	49.8591	47.7061	48.7826	62.3783	59.1849	60.7816	1.24588	2.53685e-08
Tb927.1.690	55.5698	51.5154	53.5426	55.6306	59.588	57.6093	1.07619	0.159207
Tb927.1.700	450.555	365.143	407.849	88.1602	86.4852	87.3227	0.214108	8.51424e-104
Tb927.1.710	115.879	106.127	111.003	373.094	350.291	361.692	3.25837	2.87919e-113
Tb927.1.720	75.6926	76.3583	76.0255	106.712	99.4509	103.082	1.35576	9.12682e-15
Tb927.1.730	58.8024	58.7715	58.787	84.6071	84.0132	84.3102	1.43414	1.42063e-24
Tb927.1.740	68.1091	68.7737	68.4414	70.7306	70.8763	70.8034	1.03451	0.350884
Tb927.1.750	61.4212	63.5112	62.4662	50.9072	48.9564	49.9318	0.799312	1.36749e-07
Tb927.1.760	40.6942	39.7491	40.2217	30.9769	30.8704	30.9236	0.768837	1.24011e-12
Tb927.1.780	29.7819	28.0839	28.9329	27.836	27.0996	27.4678	0.949307	0.303716
Tb927.1.790	19.9603	19.6645	19.8124	22.3849	22.0859	22.2354	1.12225	0.00445054
Tb927.1.820	43.688	48.3516	46.0198	41.2036	40.7475	40.9755	0.890327	0.0136217
Tb927.1.830	25.464	24.4893	24.9766	24.4741	25.5156	24.9949	1.00086	0.987227
Tb927.1.840	63.8203	58.8596	61.3399	77.2601	75.9632	76.6117	1.24896	1.98137e-06
Tb927.1.860	218.729	220.574	219.651	241.87	249.732	245.801	1.11908	0.00336974
Tb927.1.870	74.9154	81.1133	78.0143	92.0001	98.3513	95.1757	1.22006	7.7421e-06
Tb927.1.880	14.8143	12.9397	13.877	32.3065	29.5028	30.9046	2.22701	1.76485e-37
Tb927.1.890	63.1339	56.6802	59.9071	40.9224	39.2373	40.0798	0.668995	1.4072e-13
Tb927.1.990	82.5063	81.3184	81.9123	61.5427	60.7888	61.1658	0.746706	3.72728e-15
Tb927.10.1000	93.6637	103.611	98.6373	48.5956	43.4029	45.9992	0.46619	3.43711e-34
Tb927.10.10000	226.531	242.891	234.711	330.826	316.166	323.496	1.37824	8.64535e-11
Tb927.10.10010	76.8286	76.2893	76.559	108.639	110.837	109.738	1.43344	2.51387e-19
Tb927.10.10020	23.7864	23.9372	23.8618	24.4827	25.028	24.7554	1.03753	0.391232
Tb927.10.10030	115.084	115.439	115.261	125.344	121.358	123.351	1.07007	0.175639
Tb927.10.10050	80.612	70.7778	75.6949	88.4249	88.127	88.276	1.16622	0.00498282
Tb927.10.10070	23.4631	26.0233	24.7432	30.7687	31.2526	31.0107	1.25326	2.79318e-06
Tb927.10.10080	81.6238	84.9758	83.2998	90.8014	87.9595	89.3804	1.07285	0.153819
Tb927.10.10090	41.2099	40.3739	40.7919	54.2449	51.7172	52.9811	1.29875	5.02922e-11
Tb927.10.1010	0.119703	0.355983	0.237843	0.655268	0.358203	0.506736	2.08388	0.08803
Tb927.10.10100	50.7333	54.3004	52.5168	44.4694	45.8896	45.1795	0.860315	0.000140146
Tb927.10.10110	49.9739	54.1381	52.056	57.0281	53.7638	55.3959	1.0639	0.318512
Tb927.10.10120	67.1876	69.7866	68.4871	82.1278	83.0375	82.5827	1.20581	2.38076e-07
Tb927.10.10130	56.2504	57.9662	57.1083	78.3351	86.1656	82.2504	1.44038	3.90208e-17
Tb927.10.10140	299.15	275.552	287.351	205.388	215.996	210.692	0.733253	5.49116e-11
Tb927.10.10150	40.5163	46.0197	43.268	43.1912	45.7321	44.4617	1.02763	0.582479
Tb927.10.10160	64.9141	72.6539	68.784	76.9771	79.4748	78.226	1.13727	0.00532788
Tb927.10.10170	55.458	57.6372	56.5476	61.4589	64.9884	63.2237	1.11817	0.00606495
Tb927.10.10180	39.5675	44.0041	41.7858	55.7903	58.2275	57.0089	1.36433	1.51585e-09
Tb927.10.10190	61.643	60.3322	60.9876	54.692	52.4959	53.594	0.878724	0.000697313
Tb927.10.1020	0.500024	0.0619591	0.280992	0.373254	0.604272	0.488763	1.74473	0.213981
Tb927.10.10200	39.1447	37.2627	38.2037	45.4749	39.9505	42.7127	1.11779	0.0352077
Tb927.10.10210	2.71972	3.4813	3.10051	35.0717	19.9362	27.504	8.86282	1.46715e-29
Tb927.10.10220	3.58251	3.03732	3.30992	39.8908	23.1228	31.5068	9.51331	2.60855e-38
Tb927.10.10230	3.40717	2.40121	2.90419	49.622	25.9918	37.8069	13.0097	6.26048e-33
Tb927.10.10240	2.38374	2.79701	2.59037	56.2384	33.6391	44.9388	17.3319	1.86625e-63
Tb927.10.10250	9.03986	8.96119	9.00052	1273.27	1023.23	1148.25	127.488	0
Tb927.10.10260	35.8855	33.8497	34.8676	6952.64	5532.36	6242.5	179.011	0
Tb927.10.10270	4.1581	3.34905	3.75357	27.0729	28.2756	27.6742	7.36554	2.33909e-72
Tb927.10.10280	51.1093	49.3975	50.2534	34.0141	33.0459	33.53	0.667213	9.97301e-18
Tb927.10.10290	51.1582	48.5197	49.839	77.3968	72.6932	75.045	1.50551	3.35882e-14
Tb927.10.1030	92.4047	97.0111	94.7079	73.7916	65.4881	69.6399	0.735195	7.15561e-11
Tb927.10.10300	30.8401	29.863	30.3515	33.1936	35.4376	34.3156	1.13081	0.00465328
Tb927.10.10310	25.7951	23.763	24.779	30.3333	31.7401	31.0367	1.25275	4.46124e-06
Tb927.10.10320	114.376	110.177	112.276	100.703	109.28	104.991	0.935357	0.221238
Tb927.10.10330	43.4839	43.2459	43.3649	40.8221	43.7288	42.2755	0.975045	0.540487
Tb927.10.10340	55.1465	54.9745	55.0605	44.8992	45.4643	45.1817	0.820598	4.19297e-07
Tb927.10.10350	48.8893	50.9959	49.9426	45.8417	45.8238	45.8328	0.917692	0.0227804
Tb927.10.10380	72.7487	75.1595	73.9541	74.8778	80.0643	77.471	1.04765	0.241235
Tb927.10.10390	182.446	179.25	180.848	208.443	205.797	207.12	1.14527	0.00185553
Tb927.10.10400	45.5117	49.1872	47.3495	45.5231	47.7027	46.6129	0.984532	0.748385
Tb927.10.10410	38.3923	36.9032	37.6478	40.5171	42.776	41.6465	1.10636	0.011649
Tb927.10.10420	88.7297	92.6297	90.6797	166.609	174.762	170.686	1.88237	7.74736e-43
Tb927.10.10430	22.2127	21.5937	21.9032	29.6437	31.8514	30.7475	1.40411	1.1894e-09
Tb927.10.10440	20.1397	23.8957	22.0177	24.3662	22.4935	23.4298	1.06383	0.36845
Tb927.10.10460	136.946	99.4547	118.2	103.161	97.8488	100.505	0.850309	0.0820905
Tb927.10.10590	662.006	476.828	569.417	482.274	472.668	477.471	0.838535	0.0433343
Tb927.10.1060	231.642	209.591	220.616	310.849	333.075	321.962	1.4594	1.12174e-11
Tb927.10.10600	41.6181	45.0144	43.3162	36.5955	36.6962	36.6458	0.845987	0.0140788
Tb927.10.10610	147.917	131.52	139.719	155.683	144.695	150.189	1.07488	0.142964
Tb927.10.10620	84.9557	91.303	88.1294	87.1539	88.066	87.6099	0.994096	0.888041
Tb927.10.10630	86.3442	92.9443	89.6442	96.1059	96.0324	96.0692	1.07163	0.099564
Tb927.10.10640	70.4518	64.9944	67.7231	95.1996	99.8339	97.5168	1.44017	3.95055e-09
Tb927.10.10650	53.3608	54.0892	53.725	61.803	60.4312	61.1171	1.13752	0.000570001
Tb927.10.10660	45.6741	50.4161	48.0451	68.1069	71.9851	70.046	1.45798	1.26726e-08
Tb927.10.10670	62.413	62.3593	62.3862	89.1246	89.2691	89.1968	1.42973	6.13207e-16
Tb927.10.10680	21.3604	24.0011	22.6808	19.5048	19.8003	19.6525	0.866476	0.00222135
Tb927.10.10690	26.0774	26.0034	26.0404	25.75	27.2667	26.5083	1.01819	0.731604
Tb927.10.1070	56.2117	58.5427	57.3772	88.4123	87.1499	87.7811	1.52978	7.92256e-26
Tb927.10.10700	63.5248	63.6595	63.5921	79.8193	82.3976	81.1085	1.27553	1.99071e-10
Tb927.10.10710	87.831	91.4419	89.6365	81.3639	85.5694	83.4666	0.931252	0.0712877
Tb927.10.10720	123.215	124.314	123.764	89.942	86.9241	88.433	0.714467	8.80363e-20
Tb927.10.10730	44.662	44.4808	44.5714	40.9955	42.1071	41.5513	0.932265	0.0892792
Tb927.10.10740	33.056	33.937	33.4965	38.7065	36.597	37.6517	1.12387	0.00419213
Tb927.10.10750	40.4574	38.3356	39.3965	38.1805	36.0531	37.1168	0.9421	0.179146
Tb927.10.10770	127.201	146.716	136.959	138.622	132.184	135.403	0.988617	0.837217
Tb927.10.10780	144.825	149.256	147.041	120.714	121.252	120.983	0.82279	1.72573e-07
Tb927.10.1080	1097.96	997.716	1047.84	2188.73	2160.31	2174.52	2.07524	7.56918e-40
Tb927.10.10800	40.3521	40.0009	40.1765	53.1049	55.5608	54.3328	1.3525	1.13691e-13
Tb927.10.10810	38.6085	38.6046	38.6065	32.9407	34.4324	33.6865	0.872682	0.000539683
Tb927.10.10820	51.181	53.3148	52.2479	70.1127	68.8362	69.4744	1.32959	4.25402e-12
Tb927.10.10830	57.8992	57.7918	57.8455	104.644	103.392	104.018	1.79813	4.04191e-54
Tb927.10.10840	64.4158	66.6375	65.5267	41.2129	41.7633	41.4881	0.633172	9.88731e-35
Tb927.10.10850	61.8965	54.2539	58.0752	64.5247	59.2997	61.9122	1.06603	0.230587
Tb927.10.10860	7.68093	9.96128	8.8211	7.04125	5.84921	6.44523	0.730013	0.0222468
Tb927.10.10870	31.6327	31.4088	31.5207	30.9674	31.0606	31.014	0.983941	0.689705
Tb927.10.10880	89.3839	91.4071	90.3955	104.087	105.178	104.633	1.1575	0.000216777
Tb927.10.10980	128.633	112.448	120.541	199.264	230.772	215.018	1.78382	5.58899e-18
Tb927.10.10990	41.1337	44.2635	42.6986	57.0709	58.3054	57.6881	1.35105	1.45012e-13
Tb927.10.1100	1224.51	1196.8	1210.65	2205.73	2199.56	2202.65	1.81939	5.6758e-31
Tb927.10.11000	61.8164	64.1373	62.9769	85.8517	89.7752	87.8134	1.39446	1.36877e-16
Tb927.10.11010	67.0475	79.9533	73.5004	52.5474	51.44	51.9937	0.707345	6.05213e-09
Tb927.10.11020	27.6659	25.8209	26.7434	48.0352	44.1557	46.0955	1.72348	3.30976e-34
Tb927.10.11030	206.114	210.717	208.416	347.422	353.856	350.639	1.68242	8.97308e-43
Tb927.10.11040	39.1176	42.98	41.0488	69.8676	71.2745	70.5711	1.71916	3.27582e-38
Tb927.10.11050	48.3362	46.1015	47.2188	64.9092	64.4634	64.6863	1.36992	2.37535e-13
Tb927.10.11060	85.0092	87.5766	86.2929	219.493	226.584	223.038	2.58459	6.51909e-70
Tb927.10.11070	33.8318	35.1533	34.4925	29.2519	29.1929	29.2224	0.847188	0.000245315
Tb927.10.11080	38.171	35.3011	36.7361	29.6727	27.0327	28.3527	0.771715	1.67227e-08
Tb927.10.11090	36.5176	38.8294	37.6735	49.5253	50.1302	49.8277	1.3226	9.00378e-13
Tb927.10.1110	28.1937	27.5946	27.8942	23.8158	24.1474	23.9816	0.85976	0.000111918
Tb927.10.11100	56.2156	58.2555	57.2355	65.8233	66.3107	66.067	1.15429	8.4145e-05
Tb927.10.11110	67.9162	71.6002	69.7582	66.0157	67.2625	66.6391	0.955296	0.246452
Tb927.10.11120	54.969	59.363	57.166	79.2156	78.8255	79.0205	1.38219	1.17181e-11
Tb927.10.11130	43.2178	43.2221	43.22	52.6375	52.3025	52.47	1.21401	1.17494e-07
Tb927.10.11140	65.9454	65.1048	65.5251	40.4698	38.4854	39.4776	0.602462	2.93179e-29
Tb927.10.11150	155.093	155.08	155.086	216.715	203.408	210.061	1.35435	3.61628e-15
Tb927.10.11160	74.7946	74.1838	74.4892	116.619	115.114	115.866	1.55542	7.73302e-30
Tb927.10.11170	30.5331	28.4914	29.5123	35.0729	33.8467	34.4598	1.16763	0.000485017
Tb927.10.11180	32.4779	31.6377	32.0578	35.1111	34.5709	34.841	1.08679	0.0278243
Tb927.10.11190	38.3055	39.0174	38.6615	39.9619	40.9739	40.4679	1.04679	0.259172
Tb927.10.1120	40.3704	39.7162	40.0433	46.1756	45.6494	45.9125	1.14654	0.000243445
Tb927.10.11200	98.2568	101.762	100.009	138.102	151.216	144.659	1.44668	1.86047e-12
Tb927.10.11210	47.5571	48.5743	48.0657	70.3337	66.0677	68.2007	1.41871	7.64819e-18
Tb927.10.11220	110.508	118.508	114.508	261.276	252.796	257.036	2.24461	3.35637e-71
Tb927.10.11230	33.0707	33.2361	33.1534	32.7179	30.0289	31.3734	0.946035	0.305537
Tb927.10.11240	40.9162	45.2581	43.0872	39.8347	38.7018	39.2682	0.911255	0.0566823
Tb927.10.11250	61.6171	62.2583	61.9377	53.1645	50.042	51.6032	0.83308	4.08219e-06
Tb927.10.11260	54.6303	59.2579	56.9441	59.2616	57.2415	58.2515	1.0228	0.683689
Tb927.10.11270	24.4652	25.2191	24.8421	39.0531	37.9617	38.5074	1.54981	2.64457e-14
Tb927.10.11280	4.73756	7.276	6.00678	6.20955	5.80591	6.00773	0.999478	1
Tb927.10.11290	22.9293	21.0981	22.0137	24.2477	22.5623	23.405	1.063	0.316084
Tb927.10.1130	76.2028	78.7434	77.4731	94.3943	90.7798	92.587	1.19494	1.05147e-05
Tb927.10.11300	780.085	675.015	727.55	440.526	456.647	448.587	0.616595	1.69843e-19
Tb927.10.11310	147.56	149.917	148.738	127.124	122.193	124.659	0.838066	3.70461e-06
Tb927.10.11330	206.738	200.45	203.594	191.923	186.959	189.441	0.930455	0.0458949
Tb927.10.11340	46.4866	45.955	46.2208	55.1438	53.105	54.1244	1.17097	0.000196247
Tb927.10.11350	63.601	69.1112	66.3561	67.5195	69.0107	68.2651	1.02878	0.632363
Tb927.10.11360	33.0985	34.6266	33.8626	33.9674	33.7126	33.84	0.999283	0.989641
Tb927.10.11370	57.8421	57.938	57.8901	94.2783	91.2688	92.7735	1.60237	7.21546e-20
Tb927.10.11380	34.1979	36.0034	35.1007	58.6096	54.8943	56.752	1.61651	1.99805e-25
Tb927.10.11390	1278.59	1208.47	1243.53	2278.55	2295.4	2286.98	1.8391	5.22766e-30
Tb927.10.1140	48.1632	52.8193	50.4913	56.8693	55.7031	56.2862	1.11468	0.0123974
Tb927.10.11400	44.1168	42.6899	43.4034	50.0851	51.4748	50.78	1.17006	0.000137926
Tb927.10.11410	56.8105	57.2372	57.0239	68.922	69.2475	69.0847	1.21151	4.85951e-07
Tb927.10.11420	46.8372	47.2644	47.0508	57.8587	56.3519	57.1053	1.21363	7.26571e-08
Tb927.10.11430	45.0669	47.0344	46.0507	42.7578	43.465	43.1114	0.936206	0.15233
Tb927.10.11440	33.1816	29.9125	31.547	52.132	51.2686	51.7003	1.63885	2.54435e-30
Tb927.10.11450	29.1394	30.2537	29.6965	25.6833	22.4457	24.0645	0.810118	4.36591e-05
Tb927.10.11470	24.8555	24.8404	24.8479	29.101	28.1865	28.6437	1.15269	0.000104427
Tb927.10.11480	31.3806	34.7464	33.0635	42.9858	41.9946	42.4902	1.28498	2.53436e-08
Tb927.10.11490	36.9507	37.7713	37.361	60.1208	63.991	62.0559	1.66119	1.0296e-14
Tb927.10.1150	46.3092	46.8157	46.5624	44.6184	45.328	44.9732	0.965891	0.34429
Tb927.10.11500	41.2393	43.0105	42.1249	53.2177	56.7672	54.9925	1.30564	1.03565e-06
Tb927.10.11510	64.0661	66.4701	65.2681	70.8543	70.3359	70.5951	1.08157	0.0434103
Tb927.10.11520	104.195	101.546	102.87	140.522	138.05	139.286	1.35393	6.68555e-11
Tb927.10.11530	104.951	110.468	107.71	134.812	130.465	132.638	1.23127	4.89565e-05
Tb927.10.11540	1099.3	1038.92	1069.11	1975.79	1944.64	1960.22	1.8335	7.88476e-30
Tb927.10.11550	52.0622	50.6605	51.3614	41.1879	39.4493	40.3186	0.784935	1.07523e-10
Tb927.10.11560	44.3903	48.2379	46.3141	41.7856	44.339	43.0623	0.929892	0.127409
Tb927.10.11570	43.9733	43.8353	43.9043	42.3603	40.8989	41.6296	0.948113	0.150303
Tb927.10.11580	34.1191	33.7398	33.9294	30.1309	30.0463	30.0886	0.886801	0.00224678
Tb927.10.11590	100.251	102.573	101.412	48.641	49.1417	48.8914	0.482127	1.45913e-88
Tb927.10.1160	100.876	114.846	107.861	157.198	148.995	153.096	1.41917	4.5331e-11
Tb927.10.11600	40.9832	42.2908	41.637	37.0554	35.6516	36.3535	0.872998	0.000587135
Tb927.10.11610	64.6524	66.273	65.4627	58.0902	56.3234	57.2068	0.87377	0.0158112
Tb927.10.11620	19.8586	19.3746	19.6166	15.6229	16.7446	16.1837	0.825197	4.76579e-06
Tb927.10.11630	12.0216	10.8533	11.4375	9.97606	10.3386	10.1574	0.888313	0.0416713
Tb927.10.11640	37.9366	38.7246	38.3306	42.2373	42.5393	42.3883	1.10587	0.0150073
Tb927.10.11650	37.5512	36.8014	37.1763	45.8991	44.5101	45.2046	1.21579	0.00105836
Tb927.10.11660	32.9018	34.3	33.6009	32.4774	32.4712	32.4743	0.966445	0.456611
Tb927.10.11670	57.3012	52.1205	54.7109	66.511	72.7069	69.6089	1.27257	7.88734e-06
Tb927.10.11680	53.2772	53.354	53.3156	49.8598	49.2868	49.5733	0.929792	0.0479736
Tb927.10.11690	47.5041	48.7862	48.1451	46.2572	47.4328	46.845	0.973052	0.483898
Tb927.10.1170	90.947	83.3566	87.1518	70.9595	69.4553	70.2074	0.805576	3.40242e-05
Tb927.10.11700	159.277	130.983	145.13	134.119	138.399	136.259	0.938952	0.30399
Tb927.10.11710	105.234	85.6713	95.4526	85.8089	95.5953	90.7021	0.950393	0.471594
Tb927.10.11720	60.6943	61.0937	60.894	52.4298	51.6698	52.0498	0.854737	9.493e-06
Tb927.10.11730	45.7638	48.7407	47.2523	44.5876	44.9117	44.7497	0.947029	0.158207
Tb927.10.11740	129.449	120.12	124.784	115.956	108.008	111.982	0.897177	0.137078
Tb927.10.11750	80.9523	84.6377	82.795	92.6043	99.736	96.1701	1.1617	0.00107269
Tb927.10.11760	53.3322	44.3545	48.8434	57.1806	56.0116	56.5961	1.15874	0.00951132
Tb927.10.11770	216.045	244.362	230.203	170.307	170.526	170.416	0.740267	5.52691e-10
Tb927.10.11780	65.7092	58.3924	62.0508	56.6182	55.9593	56.2888	0.907147	0.049717
Tb927.10.11790	88.8793	82.3211	85.6002	77.5152	71.3996	74.4574	0.869537	0.0720027
Tb927.10.1180	45.6485	49.6585	47.6535	54.4776	54.7646	54.6211	1.14618	0.00131824
Tb927.10.11800	45.047	43.6341	44.3405	39.5526	42.5954	41.074	0.926555	0.101397
Tb927.10.11810	31.3419	31.8351	31.5885	32.3635	31.6329	31.9982	1.01288	0.747223
Tb927.10.11820	44.1891	46.4637	45.3264	54.7931	56.5793	55.6862	1.22862	3.09761e-06
Tb927.10.11830	62.9031	66.5352	64.7191	41.9916	43.0152	42.5034	0.656785	1.64482e-22
Tb927.10.11850	18.9734	19.5613	19.2674	16.0867	17.5151	16.8009	0.87218	0.00177784
Tb927.10.11860	60.1116	69.8509	64.9812	69.1948	72.3365	70.7657	1.08903	0.104718
Tb927.10.11870	93.3883	89.9	91.6442	121.883	123.777	122.83	1.34035	3.75409e-15
Tb927.10.11880	68.5998	60.9019	64.7508	54.0873	54.4931	54.2902	0.83848	0.00010309
Tb927.10.11890	34.2682	34.9891	34.6286	81.2987	80.7314	81.015	2.33936	3.19441e-90
Tb927.10.1190	31.1806	32.8999	32.0403	22.9983	23.6376	23.3179	0.727826	1.40249e-14
Tb927.10.11900	44.4396	44.1112	44.2754	51.4561	53.0687	52.2624	1.18052	0.00327812
Tb927.10.11910	47.9211	50.301	49.1111	37.2778	40.8026	39.0402	0.795112	1.08296e-06
Tb927.10.11920	73.7495	72.4802	73.1149	142.269	141.551	141.91	1.94086	4.03448e-52
Tb927.10.11930	84.7172	91.8191	88.2681	93.7899	83.4034	88.5967	1.00352	0.947222
Tb927.10.11940	56.1771	56.017	56.0971	22.5167	24.2592	23.3879	0.417043	9.70793e-102
Tb927.10.11950	66.8905	69.7323	68.3114	65.8011	64.725	65.2631	0.955298	0.331715
Tb927.10.11960	61.0401	72.0101	66.5251	55.5369	59.3128	57.4248	0.863254	0.0123272
Tb927.10.11970	74.9388	78.5211	76.73	78.8493	78.4206	78.6349	1.02479	0.514608
Tb927.10.11980	32.1816	36.5225	34.3521	38.9552	39.1692	39.0622	1.13703	0.0267853
Tb927.10.11990	34.0612	34.7619	34.4116	64.4574	63.229	63.8432	1.85505	4.96195e-33
Tb927.10.1200	37.1044	36.8381	36.9712	38.6485	40.3923	39.5204	1.06911	0.151295
Tb927.10.12000	111.297	132.452	121.874	173.138	177.538	175.338	1.43859	3.95025e-09
Tb927.10.12010	246.887	214.257	230.572	80.1586	84.6256	82.3921	0.357418	3.16539e-74
Tb927.10.12020	39.9177	37.9988	38.9583	45.0841	47.2948	46.1895	1.1858	0.000169256
Tb927.10.12030	68.2234	60.6873	64.4553	49.1255	50.4635	49.7945	0.772651	1.28951e-06
Tb927.10.12040	37.6652	34.4289	36.047	24.893	24.3904	24.6417	0.683598	4.07236e-14
Tb927.10.12050	58.1972	65.6574	61.9273	75.5139	73.7932	74.6536	1.20538	0.000165999
Tb927.10.12060	9.02277	9.49467	9.25872	5.66451	5.90062	5.78257	0.624694	6.35132e-26
Tb927.10.12080	49.4152	55.3615	52.3884	53.7771	54.052	53.9146	1.02908	0.587124
Tb927.10.12090	221.987	215.453	218.72	139.748	144.942	142.345	0.650908	3.65771e-25
Tb927.10.1210	46.0856	47.122	46.6038	41.7986	38.194	39.9963	0.858067	0.00034218
Tb927.10.12100	127.79	112.203	119.997	32.3433	33.6125	32.9779	0.274929	3.56833e-81
Tb927.10.12110	86.5359	86.1977	86.3668	95.2082	98.5188	96.8635	1.12166	0.0280827
Tb927.10.12120	33.7964	35.8012	34.7988	25.832	24.9898	25.4109	0.730201	4.21247e-12
Tb927.10.12130	15.8461	17.3315	16.5888	23.2311	22.4306	22.8308	1.37604	6.8068e-12
Tb927.10.12140	34.7387	36.1916	35.4652	28.3825	29.2418	28.8122	0.812465	9.16693e-08
Tb927.10.12150	16.8451	19.1676	18.0063	17.0703	16.3148	16.6926	0.926822	0.22037
Tb927.10.12160	41.7645	38.947	40.3558	36.3885	38.7733	37.5809	0.931455	0.148495
Tb927.10.12170	74.5425	82.9105	78.7265	57.0557	59.5223	58.289	0.740461	6.17236e-09
Tb927.10.12180	27.126	29.1876	28.1568	24.1251	25.0151	24.5701	0.872682	0.00191658
Tb927.10.12190	60.2729	63.9767	62.1248	47.4608	49.9253	48.693	0.78392	2.67138e-06
Tb927.10.12200	70.046	68.4401	69.243	61.5401	66.6273	64.0837	0.925718	0.111578
Tb927.10.12210	95.1564	107.883	101.52	166.496	174.513	170.505	1.67951	5.48544e-27
Tb927.10.12220	59.1461	67.3096	63.2279	72.137	72.7674	72.4522	1.14585	0.00502707
Tb927.10.12230	78.1391	84.8802	81.5097	74.9066	72.7533	73.83	0.905713	0.0173003
Tb927.10.12240	97.0988	112.401	104.75	217.961	210.189	214.075	2.04355	7.36128e-45
Tb927.10.12250	34.0723	36.578	35.3251	38.6653	40.4764	39.5709	1.12025	0.00618286
Tb927.10.12260	92.1573	96.8259	94.4916	272.198	267.981	270.089	2.85826	2.44385e-121
Tb927.10.12270	6.35114	5.34967	5.85041	8.62322	7.75766	8.19044	1.39927	0.000820909
Tb927.10.12280	1.27184	0.964121	1.11798	2.01048	1.6188	1.81464	1.61584	0.0378269
Tb927.10.12290	132.018	127.869	129.944	122.202	125.015	123.608	0.951291	0.165304
Tb927.10.1230	137.22	138.88	138.05	70.6084	67.2951	68.9518	0.499408	1.13894e-76
Tb927.10.12300	61.3901	61.8786	61.6343	65.0622	62.8357	63.949	1.03741	0.515921
Tb927.10.12310	48.1791	47.537	47.858	74.8517	80.3728	77.6122	1.6218	7.68202e-30
Tb927.10.12320	38.1086	39.037	38.5728	43.5129	46.4658	44.9893	1.16653	0.00063754
Tb927.10.12330	91.6036	81.3544	86.479	117.682	117.782	117.732	1.36145	2.68116e-10
Tb927.10.12340	12.607	12.8919	12.7495	7.76525	8.00843	7.88684	0.618735	3.53611e-24
Tb927.10.12350	69.2876	70.1057	69.6966	82.9125	87.3721	85.1423	1.22178	0.000337949
Tb927.10.12360	144.321	161.441	152.881	131.226	134.718	132.972	0.869786	0.00331448
Tb927.10.12370	53.2695	54.2743	53.7719	99.3381	98.2496	98.7939	1.83722	1.86855e-59
Tb927.10.12380	53.3208	57.5577	55.4392	80.0193	83.5103	81.7648	1.47488	3.03627e-21
Tb927.10.12390	104.436	97.0638	100.75	62.9019	64.6857	63.7938	0.633273	2.19159e-25
Tb927.10.1240	68.1525	66.3599	67.2562	80.3415	78.6191	79.4803	1.18169	6.40624e-05
Tb927.10.12400	26.3346	25.4771	25.9059	39.2245	37.9528	38.5886	1.48943	1.05583e-19
Tb927.10.12410	121.266	112.002	116.634	113.806	108.042	110.924	0.950979	0.255217
Tb927.10.12420	52.9685	63.4608	58.2146	53.6815	61.3609	57.5212	0.988256	0.888106
Tb927.10.12430	42.4494	46.3421	44.3957	84.6656	82.9828	83.8242	1.88798	1.24484e-53
Tb927.10.12440	26.5796	26.3248	26.4522	29.4693	29.68	29.5747	1.11807	0.00307996
Tb927.10.12450	61.2663	64.0597	62.663	61.2166	64.6211	62.9188	1.00423	0.938185
Tb927.10.12460	119.24	121.708	120.474	100.781	98.7312	99.7559	0.827968	1.50422e-05
Tb927.10.12470	59.0845	57.9214	58.503	64.7914	65.6132	65.2023	1.11455	0.00278214
Tb927.10.12480	63.7545	62.1677	62.9611	64.0286	65.2561	64.6424	1.02677	0.503599
Tb927.10.12490	50.6848	52.1187	51.4017	44.2306	42.8801	43.5553	0.847315	2.64673e-05
Tb927.10.1250	106.859	99.6514	103.255	140.664	144.427	142.545	1.38061	1.40671e-15
Tb927.10.12500	71.4863	68.3552	69.9207	111.16	108.975	110.068	1.57417	6.36508e-25
Tb927.10.12510	69.6752	64.6896	67.1824	62.4052	61.7199	62.0625	0.923796	0.0627104
Tb927.10.12520	75.5689	79.8922	77.7305	59.4245	60.1827	59.8036	0.769376	1.1208e-10
Tb927.10.12540	84.2989	90.1989	87.2489	97.6112	87.1748	92.393	1.05877	0.247661
Tb927.10.12550	37.7729	41.3665	39.5697	33.8886	28.3042	31.0964	0.785564	0.000697072
Tb927.10.12560	0.652924	1.13267	0.892799	1.2997	0.789049	1.04438	1.15933	0.666097
Tb927.10.12570	0.786542	0.952963	0.869753	1.52219	1.04608	1.28414	1.46386	0.194143
Tb927.10.12580	0.553027	1.80127	1.17715	1.80854	1.41849	1.61351	1.36508	0.346771
Tb927.10.12590	72.0043	70.6544	71.3293	41.8838	42.5437	42.2137	0.591837	3.32294e-43
Tb927.10.1260	56.1918	58.1411	57.1665	66.1192	69.6979	67.9085	1.188	9.56904e-06
Tb927.10.12600	66.8086	73.3886	70.0986	65.109	65.2672	65.1881	0.929928	0.082217
Tb927.10.12610	53.0807	49.2099	51.1453	41.159	42.6634	41.9112	0.819668	0.00298583
Tb927.10.12620	35.4671	35.6039	35.5355	30.9557	31.0017	30.9787	0.871772	0.000104295
Tb927.10.12630	77.155	77.1093	77.1321	73.381	74.4659	73.9235	0.958451	0.319758
Tb927.10.12640	51.4902	54.5483	53.0193	46.5827	46.8549	46.7188	0.881159	0.00102282
Tb927.10.12650	8.32932	5.09253	6.71092	5.01379	3.32945	4.17162	0.621415	0.0454558
Tb927.10.12660	7.67446	5.51816	6.59631	3.94088	3.64572	3.7933	0.575058	5.15351e-09
Tb927.10.12670	60.5953	50.7342	55.6648	26.7049	26.0594	26.3822	0.473957	5.00712e-37
Tb927.10.12680	766.187	651.204	708.695	1246.65	1205.6	1226.12	1.73012	2.64819e-18
Tb927.10.12690	67.7135	78.0077	72.8606	57.932	60.289	59.1105	0.811308	6.64019e-05
Tb927.10.1270	31.4389	30.586	31.0124	31.8811	31.2713	31.5762	1.01815	0.622285
Tb927.10.12700	287.535	309.933	298.734	360.224	355.509	357.867	1.19793	0.00024754
Tb927.10.12710	396.989	345.479	371.234	310.316	337.903	324.109	0.873068	0.0351856
Tb927.10.12720	53.216	53.6744	53.4452	48.1273	47.9565	48.0419	0.898894	0.00315729
Tb927.10.12740	75.6981	68.7534	72.2258	78.4252	83.1374	80.7813	1.11857	0.0121251
Tb927.10.12760	5.8256	4.60139	5.21349	2.89909	3.71459	3.30684	0.635344	0.000881771
Tb927.10.12780	7.08832	6.24211	6.66521	13.2024	12.2611	12.7317	1.90944	2.70276e-14
Tb927.10.12790	106.585	95.2886	100.937	11.8646	12.5632	12.2139	0.121107	3.27329e-198
Tb927.10.1280	77.9822	85.0677	81.5249	111.904	114.445	113.174	1.38819	5.75724e-12
Tb927.10.12800	55.4222	48.7735	52.0978	6.41859	5.71135	6.06497	0.116356	2.1114e-175
Tb927.10.12810	124.193	115.756	119.975	130.113	132.062	131.087	1.09265	0.0350025
Tb927.10.12820	143.058	117.61	130.334	33.5631	35.2236	34.3933	0.263901	1.91547e-87
Tb927.10.12830	49.9886	56.1543	53.0714	51.2261	54.5127	52.8694	0.996275	0.946278
Tb927.10.12840	177.532	185.199	181.365	440.275	449.321	444.798	2.45248	9.18769e-88
Tb927.10.12850	884.899	1027.13	956.017	848.016	834.169	841.092	0.879785	0.0429196
Tb927.10.12860	35.026	37.3129	36.1694	43.0285	40.3684	41.6984	1.15269	0.000878833
Tb927.10.12870	61.6945	59.565	60.6297	44.0273	45.5604	44.7938	0.738848	6.43124e-14
Tb927.10.12880	53.7441	57.7161	55.7301	72.5475	72.2274	72.3874	1.29883	1.00363e-10
Tb927.10.12890	192.529	177.264	184.897	179.814	179.042	179.428	0.970425	0.558649
Tb927.10.1290	39.2668	40.6732	39.97	55.0542	52.1757	53.6149	1.34087	2.53118e-05
Tb927.10.12900	54.0321	54.4348	54.2334	71.4325	69.7312	70.5819	1.30131	8.81298e-07
Tb927.10.12910	33.8963	32.6422	33.2693	38.4787	37.3446	37.9116	1.13949	0.000490517
Tb927.10.12920	44.3584	40.689	42.5237	43.3205	42.9245	43.1225	1.01409	0.734681
Tb927.10.12930	98.0426	89.0941	93.5684	87.3034	82.4696	84.8865	0.907138	0.0486925
Tb927.10.12940	79.3381	78.7078	79.0229	63.7071	66.3079	65.0075	0.822748	7.03514e-07
Tb927.10.12950	51.7022	52.2618	51.982	47.7373	46.6719	47.2046	0.908062	0.00931505
Tb927.10.12960	223.246	241.729	232.487	131.905	129.426	130.665	0.562006	7.37461e-46
Tb927.10.12970	43.4976	46.2749	44.8862	65.392	62.9321	64.1621	1.42921	5.49376e-15
Tb927.10.12980	52.4979	50.464	51.4809	53.7855	52.1008	52.9432	1.02836	0.452183
Tb927.10.12990	84.2907	92.193	88.2418	112.653	112.482	112.568	1.27561	8.79744e-09
Tb927.10.1300	32.3112	32.4003	32.3558	27.8605	28.6328	28.2467	0.873105	0.00275
Tb927.10.13000	57.1378	63.4664	60.3021	113.722	108.851	111.286	1.84536	1.67508e-40
Tb927.10.13010	35.2946	32.2939	33.7942	26.0265	25.1533	25.5899	0.757187	3.82805e-07
Tb927.10.13020	59.7057	57.6685	58.6871	50.7493	50.1398	50.4445	0.859546	6.65848e-05
Tb927.10.13030	47.0212	48.3133	47.6673	33.6416	32.0794	32.8605	0.68928	1.07634e-21
Tb927.10.13050	0.513012	0.762821	0.637916	0.893547	0.590445	0.741996	1.15144	0.864932
Tb927.10.13060	0.208637	0.482583	0.34561	1.55741	0.896479	1.22695	3.48567	0.000379463
Tb927.10.13070	42.7832	44.3969	43.5901	15.1714	14.6851	14.9282	0.342437	1.58143e-175
Tb927.10.13090	64.896	61.8172	63.3566	38.6892	38.4359	38.5625	0.608667	1.2294e-38
Tb927.10.1310	34.7157	37.6457	36.1807	35.3584	35.6065	35.4825	0.980685	0.631492
Tb927.10.13110	255.352	249.181	252.266	219.831	235.727	227.779	0.903075	0.0133581
Tb927.10.13140	101.251	112.849	107.05	147.3	148.533	147.917	1.38169	4.01604e-12
Tb927.10.13150	41.91	44.598	43.254	36.5621	38.8871	37.7246	0.872243	0.000931438
Tb927.10.13160	33.4204	33.0374	33.2289	42.796	46.389	44.5925	1.34221	2.85791e-11
Tb927.10.13170	24.0284	23.1078	23.5681	27.3298	29.7236	28.5267	1.21073	0.000854315
Tb927.10.13180	34.9673	34.7342	34.8508	48.4895	48.8346	48.6621	1.3963	2.81713e-18
Tb927.10.13190	52.9847	56.6068	54.7958	61.8897	67.1835	64.5366	1.1779	0.000406017
Tb927.10.1320	43.1431	49.0844	46.1138	30.6402	31.1646	30.9024	0.670139	1.19335e-16
Tb927.10.13200	28.6697	28.2832	28.4765	26.1384	25.0763	25.6074	0.899152	0.00569304
Tb927.10.13210	33.8611	31.1631	32.5121	35.9298	36.9369	36.4334	1.12073	0.00911234
Tb927.10.13220	41.4359	41.0111	41.2235	51.0055	53.3136	52.1595	1.26537	2.78936e-10
Tb927.10.13230	42.6569	43.4424	43.0496	35.2941	34.9886	35.1414	0.816271	6.10709e-07
Tb927.10.13240	55.9886	54.5159	55.2523	53.4576	52.2839	52.8708	0.956862	0.231076
Tb927.10.13250	44.2459	41.9961	43.121	39.6272	39.6355	39.6314	0.919081	0.0628746
Tb927.10.13260	41.7192	41.6266	41.6729	43.0125	44.9225	43.9675	1.05512	0.169695
Tb927.10.13270	14.0988	13.9449	14.0218	20.7246	20.604	20.6643	1.47368	1.51916e-21
Tb927.10.13280	37.8276	33.5705	35.6991	49.4825	47.8447	48.6636	1.36316	2.34021e-08
Tb927.10.13290	103.202	96.3546	99.7784	69.1363	67.0075	68.0719	0.682207	1.60501e-21
Tb927.10.1330	33.7371	36.3008	35.019	33.4724	33.5063	33.4894	0.956288	0.29271
Tb927.10.13300	50.494	54.6899	52.592	62.5341	62.3005	62.4173	1.18674	0.00022423
Tb927.10.13310	43.2546	48.9803	46.1174	78.3045	75.0918	76.6982	1.66284	3.73072e-23
Tb927.10.13320	75.4127	79.6067	77.5097	94.0235	97.2316	95.6275	1.2338	1.48954e-06
Tb927.10.13330	32.8548	33.6356	33.2452	34.3688	33.7494	34.0591	1.02445	0.52608
Tb927.10.13340	35.6614	33.1077	34.3845	49.4864	55.7885	52.6374	1.53128	1.54653e-08
Tb927.10.13350	30.7836	31.3037	31.0437	29.298	29.3688	29.3334	0.944908	0.114095
Tb927.10.13360	134.734	128.137	131.436	254.772	267.284	261.028	1.98601	2.82674e-49
Tb927.10.13370	86.361	82.8684	84.6147	93.7934	92.9972	93.3953	1.10377	0.0211572
Tb927.10.13380	37.939	36.841	37.39	33.8853	31.9078	32.8965	0.879704	0.00156135
Tb927.10.13390	31.0104	34.3991	32.7048	37.2355	39.2918	38.2636	1.17002	0.000740918
Tb927.10.1340	36.5502	37.7854	37.1678	53.3251	55.6141	54.4696	1.46559	9.11796e-22
Tb927.10.13410	47.9229	46.671	47.2969	39.4684	38.5213	38.9949	0.824405	0.00187117
Tb927.10.13420	69.6284	72.4921	71.0602	53.4997	50.5574	52.0286	0.73202	2.35214e-08
Tb927.10.13430	63.1012	68.7891	65.9452	49.4085	47.2172	48.3129	0.732536	1.12365e-12
Tb927.10.13440	46.1485	48.2177	47.1831	44.4185	43.4127	43.9156	0.930671	0.0687417
Tb927.10.13450	49.8539	43.3769	46.6154	59.2685	57.7343	58.5014	1.25499	3.90564e-06
Tb927.10.13460	32.5442	27.292	29.9181	31.7954	33.3749	32.5851	1.08942	0.324595
Tb927.10.13470	34.6145	34.8676	34.741	37.6018	35.1872	36.3945	1.04745	0.23965
Tb927.10.13480	85.2296	82.8209	84.0253	103.507	104.205	103.856	1.23605	2.50378e-08
Tb927.10.13490	93.0601	99.7175	96.3888	101.501	95.923	98.7119	1.02396	0.583742
Tb927.10.1350	26.6077	30.9325	28.7701	34.311	32.2859	33.2984	1.15722	0.00739327
Tb927.10.13500	1294.38	1246.91	1270.64	2273.7	2248.16	2260.93	1.77935	1.15369e-27
Tb927.10.13510	76.4916	74.6237	75.5577	93.3411	93.3772	93.3592	1.23561	4.25738e-09
Tb927.10.13520	77.6036	74.1886	75.8961	64.0261	65.8723	64.9492	0.85583	3.17035e-05
Tb927.10.13530	226.449	209.411	217.93	584.185	603.766	593.975	2.72566	7.96014e-133
Tb927.10.13540	74.4954	78.2896	76.3925	33.7605	34.0241	33.8923	0.44368	1.50058e-84
Tb927.10.13550	48.8869	49.4993	49.1931	45.2304	43.1759	44.2031	0.898505	0.00593425
Tb927.10.13560	45.0456	47.823	46.4343	116.485	109.791	113.138	2.43618	3.53746e-97
Tb927.10.13580	102.511	102.387	102.449	115.481	112.68	114.081	1.11347	0.00407892
Tb927.10.13590	59.9119	59.6083	59.7601	72.338	74.1588	73.2484	1.22573	2.73876e-07
Tb927.10.1360	39.3316	43.1246	41.2281	55.2035	57.1439	56.1737	1.36251	5.05025e-06
Tb927.10.13600	81.9851	80.1633	81.0742	130.806	131.646	131.226	1.61861	1.11172e-28
Tb927.10.13610	34.1398	35.058	34.5989	37.9952	35.9	36.9476	1.06773	0.101151
Tb927.10.13620	56.8957	58.7976	57.8467	62.4223	58.7294	60.5759	1.04703	0.254881
Tb927.10.13630	194.075	180.004	187.039	128.081	130.271	129.176	0.690644	1.29507e-13
Tb927.10.13640	33.9915	38.2156	36.1036	41.5851	43.2458	42.4154	1.17485	0.00125615
Tb927.10.13650	99.372	95.3714	97.3717	112.611	120.303	116.457	1.19623	0.000404929
Tb927.10.13660	38.2341	37.4516	37.8428	55.0558	53.998	54.5269	1.44083	8.7793e-24
Tb927.10.13670	120.531	114.039	117.285	175.914	173.091	174.503	1.48785	1.09275e-21
Tb927.10.13680	25.2058	25.6185	25.4122	32.8433	32.2881	32.5657	1.28141	2.65654e-10
Tb927.10.13690	24.8689	28.5969	26.7329	30.7354	31.3206	31.028	1.16063	0.00338885
Tb927.10.1370	55.706	60.2194	57.9627	82.0411	87.1025	84.5718	1.45916	5.51177e-16
Tb927.10.13700	78.8685	75.0978	76.9831	59.58	65.4561	62.518	0.812483	0.00362851
Tb927.10.13710	175.557	167.955	171.756	197.217	205.397	201.307	1.1721	8.27546e-05
Tb927.10.13720	196.255	187.244	191.75	185.087	199.129	192.108	1.00192	0.967117
Tb927.10.13730	72.6954	75.0094	73.8524	115.614	114.223	114.919	1.55597	1.71693e-31
Tb927.10.13740	78.6885	79.8957	79.2921	100.033	99.9679	100	1.26115	3.17702e-10
Tb927.10.13750	48.9103	49.6422	49.2762	52.5487	51.5159	52.0323	1.05584	0.216723
Tb927.10.13760	47.8758	51.9246	49.9002	48.8289	49.6385	49.2337	0.986647	0.823496
Tb927.10.13770	48.9442	48.1748	48.5595	96.4795	103.651	100.065	2.06093	1.53322e-32
Tb927.10.13780	82.7526	69.1368	75.9447	58.7374	59.1808	58.9591	0.77639	1.24455e-05
Tb927.10.13790	164.722	145.923	155.322	58.0287	58.4426	58.2357	0.374945	4.28276e-83
Tb927.10.1380	33.5446	33.8868	33.7157	42.4001	44.9259	43.663	1.29514	1.50255e-11
Tb927.10.13800	112.44	98.7715	105.606	150.803	150.341	150.572	1.42583	3.16538e-14
Tb927.10.13810	80.9962	80.2913	80.6438	116.224	113.023	114.623	1.4212	1.00853e-11
Tb927.10.13820	74.8199	83.0616	78.9407	105.512	106.546	106.029	1.34309	9.08393e-11
Tb927.10.13830	89.0022	92.7365	90.8694	130.041	125.281	127.661	1.40473	1.58227e-17
Tb927.10.13840	46.4982	45.9223	46.2103	52.4119	49.6131	51.0125	1.10374	0.0255314
Tb927.10.13850	62.0263	67.8073	64.9168	130.035	132.049	131.042	2.01853	2.45124e-64
Tb927.10.13860	125.881	119.463	122.672	70.5078	70.2139	70.3609	0.573581	4.68253e-47
Tb927.10.13870	70.5359	77.8887	74.2123	109.915	110.086	110.001	1.48219	1.40534e-20
Tb927.10.13880	33.4694	33.8536	33.6615	36.8023	35.6478	36.2251	1.07609	0.0435324
Tb927.10.13890	27.4028	28.6554	28.0291	27.3797	25.6527	26.5162	0.945812	0.218931
Tb927.10.1390	153.427	120.557	136.992	172.51	174.796	173.653	1.26766	0.000466678
Tb927.10.13900	63.3128	65.2363	64.2746	54.5783	54.0393	54.3088	0.844915	2.09118e-05
Tb927.10.13910	85.784	86.255	86.0195	111.322	107.508	109.415	1.27184	7.02544e-09
Tb927.10.13920	136.425	140.29	138.358	221.51	228.788	225.149	1.62735	1.33503e-32
Tb927.10.13930	42.9124	36.7181	39.8152	29.5461	29.8863	29.7162	0.74644	1.38535e-06
Tb927.10.13940	60.1082	82.7871	71.4476	67.0617	69.4852	68.2735	0.955543	0.645666
Tb927.10.13950	89.7693	88.0218	88.8955	98.6065	96.1384	97.3725	1.09529	0.0228243
Tb927.10.13960	60.1232	57.9242	59.0237	63.0889	60.2517	61.6703	1.04477	0.252063
Tb927.10.13970	61.0424	61.201	61.1217	74.9875	76.9079	75.9477	1.24264	6.73091e-08
Tb927.10.13980	61.2566	63.23	62.2433	74.3349	70.854	72.5944	1.1661	0.00122667
Tb927.10.13990	42.1208	45.6755	43.8981	48.6428	49.7344	49.1886	1.12052	0.0136268
Tb927.10.1400	132.032	123.645	127.838	122.094	121.655	121.874	0.953369	0.240251
Tb927.10.14000	57.4933	62.6399	60.0666	96.1284	83.1925	89.6605	1.49258	2.67181e-12
Tb927.10.14010	119.676	113.74	116.708	118.308	116.453	117.381	1.00576	0.883249
Tb927.10.14020	63.2719	65.2028	64.2374	68.2888	69.9833	69.136	1.0763	0.0517554
Tb927.10.14030	274.582	247.893	261.237	151.028	145.526	148.277	0.567591	3.63756e-29
Tb927.10.14040	165.032	168.221	166.626	132.447	126.847	129.647	0.778024	6.21881e-11
Tb927.10.14050	15.8309	15.469	15.6499	9.94156	8.50286	9.22221	0.588683	7.94553e-08
Tb927.10.14060	0.526692	0.783163	0.654927	1.04843	1.03052	1.03948	1.57605	0.274118
Tb927.10.14090	96.9558	102.205	99.5804	163.895	160.445	162.17	1.62848	1.12973e-31
Tb927.10.1410	98.1501	95.8974	97.0238	94.7597	96.4214	95.5906	0.985289	0.704454
Tb927.10.14110	70.1159	77.9084	74.0121	122.003	126.277	124.14	1.67724	4.55998e-20
Tb927.10.14130	127.671	138.973	133.322	193.625	200.964	197.295	1.47985	6.76022e-19
Tb927.10.14140	891.538	691.474	791.506	98.8995	104.368	101.634	0.128409	7.32529e-125
Tb927.10.14150	245.447	218.612	232.03	91.1334	86.1832	88.6583	0.382089	1.69733e-76
Tb927.10.14160	447.084	387.441	417.262	31.9362	32.7492	32.3427	0.0775239	0
Tb927.10.14170	145.577	129.891	137.734	129.285	129.624	129.454	0.939918	0.164562
Tb927.10.14180	124.8	127.995	126.397	115.917	123.36	119.638	0.946604	0.154094
Tb927.10.14190	56.6608	60.6484	58.6546	60.861	66.5593	63.7102	1.08631	0.0717829
Tb927.10.1420	123.699	120.892	122.296	135.647	135.207	135.427	1.10738	0.00711666
Tb927.10.14200	85.6878	83.7781	84.733	68.5784	76.6239	72.6011	0.857009	0.000929051
Tb927.10.14210	175.043	179.516	177.279	246.708	252.384	249.546	1.40767	1.88548e-20
Tb927.10.14220	101.758	112.236	106.997	85.0986	83.2714	84.185	0.786749	3.54155e-08
Tb927.10.14230	43.5903	41.42	42.5051	33.3699	35.1586	34.2643	0.806178	3.66397e-07
Tb927.10.14240	70.2772	72.7973	71.5372	90.9898	87.7756	89.3827	1.24935	2.9862e-09
Tb927.10.14250	62.0793	65.3198	63.6995	103.052	106.575	104.813	1.64547	5.40997e-34
Tb927.10.14260	118.062	118.904	118.483	159.501	174.935	167.218	1.41152	1.78282e-14
Tb927.10.14270	3.39378	3.08991	3.24185	1.26849	1.48865	1.37857	0.426289	9.2021e-21
Tb927.10.14280	65.542	64.8685	65.2052	90.8925	94.2307	92.5616	1.41967	1.43721e-14
Tb927.10.14290	81.2365	88.957	85.0968	67.2646	71.1615	69.2131	0.813469	0.000786354
Tb927.10.1430	70.7742	67.5716	69.1729	42.8921	43.4498	43.1709	0.624169	3.43306e-24
Tb927.10.14300	55.0257	52.9845	54.0051	40.0959	41.5386	40.8172	0.755849	1.65962e-12
Tb927.10.14310	89.6097	92.8557	91.2327	101.794	102.456	102.125	1.11938	0.00226791
Tb927.10.14320	46.878	42.4299	44.654	37.9596	38.4642	38.2119	0.855766	0.000425588
Tb927.10.14330	44.1598	48.0637	46.1117	65.9186	66.3316	66.1251	1.43399	1.69607e-16
Tb927.10.14340	40.8814	39.7252	40.3033	45.1683	46.0684	45.6183	1.13191	0.00135227
Tb927.10.14350	118.002	111.181	114.591	154.255	160.192	157.224	1.3722	3.80136e-10
Tb927.10.14360	96.1193	93.7813	94.9503	99.4057	100.37	99.8879	1.05204	0.166337
Tb927.10.14370	88.7161	101.212	94.9642	122.985	128.878	125.931	1.3261	1.19589e-06
Tb927.10.14380	49.469	51.0259	50.2475	52.9706	53.8557	53.4131	1.06302	0.0961347
Tb927.10.14390	76.8014	74.7244	75.7629	95.223	96.6279	95.9255	1.26616	7.0039e-11
Tb927.10.1440	78.7752	83.0297	80.9025	104.684	108.946	106.815	1.32036	1.39891e-10
Tb927.10.14400	44.9893	46.2235	45.6064	42.713	44.7827	43.7479	0.959299	0.295439
Tb927.10.14410	38.7528	37.5215	38.1372	33.5647	32.6203	33.0925	0.867696	0.000243125
Tb927.10.14420	34.7313	32.1229	33.4271	29.7284	27.4928	28.6106	0.855857	0.000786577
Tb927.10.14430	59.671	60.2359	59.9535	56.4715	55.2334	55.8524	0.931569	0.0619723
Tb927.10.14440	67.7864	67.8786	67.8325	71.0463	75.0557	73.051	1.07709	0.0790968
Tb927.10.14450	28.057	28.4351	28.246	19.658	21.087	20.3725	0.721485	2.95487e-10
Tb927.10.14460	49.2701	49.6628	49.4665	44.1723	45.5406	44.8565	0.906846	0.0092202
Tb927.10.14470	68.5173	60.439	64.4781	42.8405	43.2915	43.066	0.667928	9.81604e-14
Tb927.10.14480	35.9098	39.9042	37.907	22.4388	21.9027	22.1707	0.584828	2.3311e-32
Tb927.10.14490	87.0027	77.5722	82.2874	64.5423	66.4362	65.4892	0.795927	7.72118e-07
Tb927.10.1450	38.9313	31.471	35.2011	31.8528	29.3611	30.6069	0.869481	0.0510146
Tb927.10.14500	210.161	180.933	195.547	128.882	131.55	130.216	0.665936	4.10531e-15
Tb927.10.14510	85.7145	83.1022	84.4084	71.2862	71.2593	71.2727	0.844386	2.42607e-05
Tb927.10.14520	51.4075	48.4026	49.905	43.515	42.3976	42.9563	0.860729	0.000317563
Tb927.10.14530	131.096	130.365	130.73	152.839	158.697	155.768	1.19157	3.05383e-06
Tb927.10.14550	13.3565	8.17522	10.7659	11.6431	11.906	11.7746	1.0938	0.468366
Tb927.10.14560	34.3873	37.4486	35.918	42.5728	43.5303	43.0516	1.19861	1.89165e-05
Tb927.10.14570	52.1519	51.8205	51.9862	48.8922	45.0912	46.9917	0.903804	0.0127212
Tb927.10.14580	1037.87	933.523	985.697	1813.72	1855.46	1834.59	1.86122	4.1446e-28
Tb927.10.14590	61.1203	60.9649	61.0426	53.1145	54.1783	53.6464	0.878902	0.00173185
Tb927.10.1460	41.9154	42.5908	42.2531	34.9644	34.9597	34.962	0.827441	1.17345e-07
Tb927.10.14600	658.661	578.756	618.708	1217.55	1211.12	1214.33	1.9627	7.9214e-30
Tb927.10.14610	53.6711	53.6296	53.6503	52.6084	50.752	51.6802	0.963242	0.34604
Tb927.10.14640	41.6915	45.6254	43.6585	56.1722	52.4588	54.3155	1.24379	0.000143058
Tb927.10.14650	133.674	132.746	133.21	228.426	227.685	228.056	1.71196	3.95075e-42
Tb927.10.14660	77.0892	84.185	80.6371	96.2717	94.6399	95.4558	1.1837	5.11886e-05
Tb927.10.14680	53.6097	54.637	54.1234	99.1518	95.6521	97.4019	1.79943	2.10768e-48
Tb927.10.14690	92.1406	95.1156	93.6281	67.9537	68.2385	68.0961	0.727309	4.36115e-17
Tb927.10.14700	235.169	223.218	229.194	257.689	279.837	268.763	1.1727	0.000883732
Tb927.10.14720	72.6805	72.897	72.7888	79.5097	74.1462	76.828	1.05534	0.183481
Tb927.10.14730	72.3312	81.1385	76.7348	76.1638	80.3612	78.2625	1.01994	0.675934
Tb927.10.14740	79.5667	78.722	79.1443	63.4939	60.5876	62.0408	0.783804	2.87278e-10
Tb927.10.14750	81.076	70.5167	75.7964	124.281	130.073	127.177	1.67801	1.01783e-24
Tb927.10.14760	751.16	727.62	739.39	249.476	257.735	253.605	0.343008	6.65671e-126
Tb927.10.14770	67.1717	63.2272	65.1995	67.9597	67.3027	67.6312	1.0373	0.335491
Tb927.10.14780	168.541	167.762	168.152	126.018	125.593	125.806	0.748168	7.31174e-17
Tb927.10.14790	326.329	319.962	323.145	402.002	424.575	413.288	1.27897	4.61474e-07
Tb927.10.14800	24.9941	24.6252	24.8097	18.3407	17.7287	18.0347	0.726832	2.18773e-09
Tb927.10.14810	188.677	194.21	191.443	259.217	255.249	257.233	1.34359	5.45052e-16
Tb927.10.14820	187.378	186.16	186.769	409.372	426.065	417.719	2.23657	2.29501e-73
Tb927.10.14850	3.42785	3.0744	3.25112	2.39633	1.76597	2.08115	0.638357	0.0139387
Tb927.10.14860	77.3302	78.4396	77.8849	81.3716	76.9709	79.1712	1.01645	0.684118
Tb927.10.14870	33.927	36.2586	35.0928	48.792	44.2443	46.5182	1.32535	1.71788e-09
Tb927.10.14880	33.8389	34.5222	34.1805	34.8635	34.0635	34.4635	1.00821	0.826678
Tb927.10.14890	259.697	223.263	241.48	40.0224	39.6497	39.8361	0.164969	5.68123e-184
Tb927.10.1490	84.4228	76.4962	80.4595	67.9216	71.3838	69.6527	0.865712	0.00507138
Tb927.10.14900	29.1619	27.5267	28.3443	24.4698	25.8133	25.1415	0.887197	0.00887866
Tb927.10.14910	84.952	83.9103	84.4311	48.3102	48.8522	48.5812	0.575423	6.12855e-54
Tb927.10.14920	46.7673	43.3863	45.0768	41.4981	40.8885	41.1933	0.913849	0.0342018
Tb927.10.14930	22.8586	24.2	23.5293	21.806	21.5717	21.6888	0.921699	0.174413
Tb927.10.14940	48.0013	53.5215	50.7614	46.285	41.1414	43.7132	0.860826	0.06052
Tb927.10.14950	67.395	73.1389	70.2669	86.9289	82.1927	84.5608	1.20329	1.77503e-05
Tb927.10.14980	88.533	80.4055	84.4693	74.9537	76.9705	75.9621	0.899329	0.0157658
Tb927.10.14990	92.8648	88.8559	90.8604	58.6163	57.4836	58.0499	0.638885	2.62558e-29
Tb927.10.150	55.1749	51.529	53.3519	52.4948	50.3952	51.445	0.964172	0.505278
Tb927.10.1500	87.9989	92.0014	90.0001	157.201	158.608	157.904	1.75448	3.72835e-35
Tb927.10.15000	75.9921	82.158	79.0751	75.3093	75.6448	75.4771	0.95448	0.251111
Tb927.10.15010	72.5968	71.2726	71.9347	73.4179	72.388	72.903	1.01343	0.718683
Tb927.10.15020	16.5522	15.6936	16.1229	6.92336	6.19326	6.55831	0.406579	1.08096e-72
Tb927.10.15040	8.59148	8.03004	8.31076	2.80963	2.73829	2.77396	0.333835	1.09306e-47
Tb927.10.15070	8.85135	7.39653	8.12394	5.861	6.97119	6.4161	0.791134	0.0657954
Tb927.10.15080	34.694	35.0747	34.8843	27.4852	27.7791	27.6321	0.792119	2.38627e-09
Tb927.10.15090	43.5457	40.1708	41.8583	39.0407	41.6625	40.3516	0.964252	0.534405
Tb927.10.1510	56.3543	48.0516	52.2029	58.0195	58.7929	58.4062	1.11884	0.0667773
Tb927.10.15120	601.04	543.77	572.405	1107.15	1147.34	1127.25	1.96935	1.71151e-37
Tb927.10.15130	84.3659	82.9051	83.6355	78.2674	75.4068	76.8371	0.918623	0.0382804
Tb927.10.15140	242.147	237.925	240.036	273.836	275.113	274.475	1.14349	0.00022654
Tb927.10.15150	125.815	134.201	130.008	230.75	229.577	230.163	1.77024	9.44457e-42
Tb927.10.15160	46.1043	46.0487	46.0765	31.7092	31.8095	31.7593	0.689286	9.06345e-26
Tb927.10.15170	49.2071	51.4654	50.3362	70.3989	72.5469	71.4729	1.41993	8.80396e-21
Tb927.10.15180	200.066	209.448	204.757	372.378	394.598	383.488	1.8729	2.78444e-38
Tb927.10.15190	38.5607	39.2618	38.9112	35.2343	36.0688	35.6515	0.916283	0.0211184
Tb927.10.1520	67.3727	74.618	70.9953	54.9151	55.4833	55.1992	0.777499	2.44776e-07
Tb927.10.15200	61.5571	54.6582	58.1077	38.3946	37.868	38.1313	0.656244	1.24932e-13
Tb927.10.15210	68.7275	73.3673	71.0474	60.4974	59.4726	59.985	0.844229	0.000137785
Tb927.10.15220	101.084	106.831	103.958	187.608	185.121	186.365	1.79256	3.08259e-49
Tb927.10.15230	77.7284	77.666	77.6972	86.9378	88.8315	87.8847	1.13118	0.00162695
Tb927.10.15240	43.6309	46.176	44.9034	44.8656	49.5317	47.1987	1.05118	0.29511
Tb927.10.15250	97.1901	86.1922	91.6912	83.7994	86.9434	85.3714	0.931138	0.123507
Tb927.10.15260	17.0457	16.611	16.8283	15.0049	15.4772	15.2411	0.905827	0.0276925
Tb927.10.15270	37.3323	35.0544	36.1934	51.3789	50.5733	50.9761	1.40842	7.27474e-15
Tb927.10.15280	24.7546	22.9049	23.8298	19.4242	19.0624	19.2433	0.807526	2.12775e-07
Tb927.10.15290	20.6749	20.1203	20.3976	27.1731	26.0273	26.6002	1.30401	1.24767e-11
Tb927.10.1530	24.0715	28.0609	26.0662	27.5779	27.5961	27.587	1.05829	0.277795
Tb927.10.15300	33.2175	30.445	31.8313	28.6318	28.2115	28.4216	0.89289	0.00611716
Tb927.10.15310	5.70243	3.5303	4.61636	4.4361	3.58081	4.00846	0.868149	0.394501
Tb927.10.15320	143.712	149.174	146.443	105.966	106.127	106.046	0.724152	1.58342e-11
Tb927.10.15330	31.5168	27.4624	29.4896	33.4203	32.7553	33.0878	1.12204	0.0244986
Tb927.10.15350	148.132	121.53	134.831	60.3431	64.3969	62.37	0.462687	7.08791e-28
Tb927.10.15370	12.8849	13.6996	13.2922	22.0862	23.6334	22.8598	1.71997	2.67536e-17
Tb927.10.15380	25.4429	26.6603	26.0516	38.5796	39.909	39.2443	1.50647	1.9656e-16
Tb927.10.15390	21.2827	18.4715	19.8771	16.8017	16.5928	16.6972	0.840053	0.000563897
Tb927.10.1540	21.0968	19.7697	20.4332	20.6061	19.7146	20.1604	0.98653	0.787129
Tb927.10.15400	36.6619	33.545	35.1034	33.9197	32.6354	33.2776	0.947972	0.247698
Tb927.10.15410	134.751	141.948	138.35	1011.83	936.873	974.35	7.04243	3.81406e-256
Tb927.10.15420	64.5568	63.7697	64.1632	89.7809	88.8821	89.3315	1.39222	1.89791e-19
Tb927.10.15430	53.8614	53.4455	53.6535	51.1197	51.133	51.1264	0.952905	0.185361
Tb927.10.15440	70.475	68.0817	69.2784	47.2205	45.7345	46.4775	0.670825	4.70693e-20
Tb927.10.15450	33.2454	36.6854	34.9654	39.0108	39.3647	39.1878	1.12072	0.0144934
Tb927.10.15460	53.7226	58.8677	56.2952	32.1955	35.7046	33.95	0.603211	1.4555e-22
Tb927.10.15470	19.9968	21.2039	20.6003	27.8353	31.061	29.4481	1.42978	1.04433e-10
Tb927.10.15480	72.8944	74.8526	73.8735	72.0413	71.6448	71.843	0.972491	0.440963
Tb927.10.15490	76.3377	75.9161	76.1269	111.748	114.6	113.174	1.48671	1.43438e-27
Tb927.10.1550	75.7529	77.5055	76.6292	85.0423	81.3462	83.1943	1.08558	0.0273718
Tb927.10.15500	29.087	31.4252	30.2561	27.7938	25.9414	26.8676	0.887734	0.0626072
Tb927.10.15510	38.573	39.7881	39.1806	66.5162	66.4634	66.4898	1.69689	9.02863e-25
Tb927.10.15520	59.1216	53.5894	56.3555	58.0449	58.7678	58.4063	1.03644	0.400242
Tb927.10.15530	38.1262	37.2749	37.7006	60.1559	59.2996	59.7277	1.58422	3.74351e-35
Tb927.10.15540	37.6945	38.5609	38.1277	36.6824	38.4325	37.5575	0.985134	0.693795
Tb927.10.15550	65.1411	66.7839	65.9625	57.6555	57.9495	57.8025	0.876294	0.00153128
Tb927.10.15560	49.5145	51.3271	50.4208	45.3568	45.8747	45.6158	0.904732	0.0889954
Tb927.10.15570	33.4961	34.1419	33.819	28.1364	31.4864	29.8114	0.881737	0.00998081
Tb927.10.15580	43.2712	39.9801	41.6257	41.9796	45.2213	43.6005	1.04778	0.512343
Tb927.10.15590	55.8441	57.9918	56.9179	32.1314	32.2866	32.209	0.565916	6.20723e-25
Tb927.10.1560	40.0982	37.7275	38.9129	86.6568	88.3643	87.5105	2.24894	2.74048e-88
Tb927.10.15600	40.4776	38.5133	39.4955	47.2617	49.6704	48.466	1.22733	1.27329e-05
Tb927.10.15610	27.7634	25.8416	26.8025	16.075	14.3551	15.215	0.567502	2.17677e-27
Tb927.10.15630	32.2852	34.4893	33.3872	14.8569	17.3464	16.1017	0.482761	3.99968e-16
Tb927.10.15640	43.256	46.0872	44.6716	52.5678	53.3254	52.9466	1.18523	1.13228e-05
Tb927.10.15650	20.5682	23.1404	21.8543	21.4205	22.9673	22.1939	1.01566	0.77984
Tb927.10.15660	27.2335	28.0884	27.661	28.9704	27.605	28.2877	1.0225	0.583334
Tb927.10.15670	33.865	36.7858	35.3254	33.3469	35.8205	34.5837	0.97911	0.645459
Tb927.10.15680	42.086	39.4355	40.7607	33.3675	33.9372	33.6523	0.82562	6.71576e-05
Tb927.10.15690	50.3398	54.4646	52.4022	50.7277	54.6727	52.7002	1.00585	0.919905
Tb927.10.1570	105.062	112.209	108.636	285.165	276.606	280.886	2.58522	4.62819e-106
Tb927.10.15700	46.1771	41.4404	43.8087	47.9951	46.8244	47.4097	1.0822	0.155924
Tb927.10.15710	36.6673	37.8287	37.248	59.596	59.9315	59.7637	1.60443	2.53405e-27
Tb927.10.15720	129.622	130.953	130.287	105.819	108.946	107.383	0.824241	5.88186e-08
Tb927.10.15730	29.7434	28.7576	29.2505	22.9254	22.3525	22.6389	0.773961	6.11796e-08
Tb927.10.15740	28.7113	29.8411	29.2762	33.3295	34.0719	33.7007	1.15117	0.000993383
Tb927.10.15750	31.3316	24.6893	28.0105	35.0956	33.0649	34.0803	1.2167	0.0055235
Tb927.10.15760	226.542	188.232	207.387	259.769	247.205	253.487	1.22229	0.000941654
Tb927.10.15770	41.3496	44.8424	43.096	36.3779	36.0781	36.228	0.840587	0.000100654
Tb927.10.15780	24.6065	27.175	25.8908	26.454	27.5813	27.0176	1.04357	0.354193
Tb927.10.15790	70.6164	78.6515	74.634	97.7852	93.7	95.7426	1.2826	8.32921e-06
Tb927.10.1580	30.0558	30.986	30.5209	52.4784	53.1339	52.8061	1.73004	2.44657e-17
Tb927.10.15800	29.0107	29.4907	29.2507	30.492	34.3193	32.4056	1.10818	0.0617484
Tb927.10.15810	24.3563	26.3564	25.3564	35.1104	34.7102	34.9103	1.37657	3.60654e-07
Tb927.10.15820	43.6384	43.1478	43.3931	45.3062	45.5329	45.4195	1.04672	0.341389
Tb927.10.15830	60.9173	63.577	62.2471	74.1594	68.7754	71.4674	1.14788	0.00318274
Tb927.10.15840	19.4084	21.7633	20.5859	26.5554	28.0302	27.2928	1.32584	5.01409e-09
Tb927.10.15850	37.6565	37.4029	37.5297	34.5877	36.9799	35.7838	0.953696	0.306817
Tb927.10.15860	37.4891	40.904	39.1965	42.4776	44.4218	43.4497	1.1086	0.114976
Tb927.10.15870	34.605	38.3491	36.477	31.2944	33.2152	32.2548	0.88438	0.0488062
Tb927.10.15880	21.2693	21.9632	21.6163	16.962	16.7317	16.8469	0.77931	2.02995e-09
Tb927.10.15890	7.32392	5.97208	6.648	6.52524	6.59123	6.55824	0.98673	0.887108
Tb927.10.15910	36.5393	36.0126	36.2759	11.5531	12.2604	11.9068	0.328372	2.10081e-138
Tb927.10.15920	43.669	46.4012	45.0351	117.408	123.253	120.331	2.67189	5.59115e-85
Tb927.10.15930	12.5577	12.9923	12.775	12.8728	13.0593	12.966	1.01499	0.804515
Tb927.10.15940	25.8592	29.3152	27.5872	37.294	40.3728	38.8334	1.40776	4.26838e-09
Tb927.10.15950	19.8261	20.5468	20.1864	25.8058	25.2387	25.5223	1.26412	0.000113682
Tb927.10.15960	41.3829	39.9633	40.6731	30.8699	31.9037	31.3868	0.771832	3.90404e-06
Tb927.10.15970	14.9093	14.3811	14.6452	17.8401	17.2121	17.5261	1.19655	0.000404284
Tb927.10.15980	28.6464	33.5534	31.0999	36.765	33.8032	35.2841	1.13411	0.143073
Tb927.10.160	64.1906	66.3657	65.2782	73.3386	74.9556	74.1471	1.1359	0.000908105
Tb927.10.1600	29.323	31.8296	30.5763	28.5124	26.4785	27.4954	0.898988	0.0570294
Tb927.10.16010	3.49756	2.60034	3.04895	2.32927	2.67576	2.50252	0.822548	0.201856
Tb927.10.16020	55.1014	55.5571	55.3293	39.4413	41.0916	40.2664	0.727886	7.73322e-13
Tb927.10.16030	41.4446	42.876	42.1603	44.8214	46.4083	45.6149	1.08203	0.0724161
Tb927.10.16040	38.5969	40.5904	39.5936	39.5057	36.9927	38.2492	0.965879	0.416571
Tb927.10.16050	71.5423	72.4425	71.9924	89.6352	87.0388	88.337	1.22689	7.6593e-06
Tb927.10.16060	67.5959	65.9949	66.7954	174.762	179.388	177.075	2.65105	1.49598e-90
Tb927.10.16070	30.371	27.9312	29.1511	37.0733	36.7142	36.8938	1.26561	5.71827e-05
Tb927.10.16080	130.889	128.585	129.737	234.024	244.569	239.297	1.84462	1.23962e-49
Tb927.10.16090	23.7183	25.8862	24.8023	32.1093	31.3387	31.724	1.27894	1.23851e-08
Tb927.10.1610	147.265	152.928	150.097	185.489	183.086	184.288	1.22772	1.80602e-07
Tb927.10.16100	143.241	114.579	128.91	141.229	163.458	152.343	1.18184	0.0249217
Tb927.10.16110	27.3043	22.6399	24.9721	38.3255	36.3127	37.3191	1.4944	4.49544e-10
Tb927.10.16120	209.325	205.056	207.19	186.653	185.998	186.325	0.899296	0.0122763
Tb927.10.16130	53.5251	52.0803	52.8027	65.1664	66.7416	65.954	1.24925	0.00177481
Tb927.10.16140	74.2325	80.8461	77.5393	62.2872	58.9163	60.6017	0.781428	2.6955e-07
Tb927.10.16150	33.9149	35.3643	34.6396	49.1196	49.932	49.5258	1.42975	6.1297e-20
Tb927.10.16160	20.2759	20.4897	20.3828	29.4544	29.363	29.4087	1.44273	9.9481e-11
Tb927.10.16170	25.0093	25.4591	25.2342	37.1939	38.7184	37.9562	1.50428	7.71489e-15
Tb927.10.16180	15.2232	14.8787	15.0509	18.5048	18.038	18.2714	1.2138	0.00309126
Tb927.10.1620	37.0686	34.7211	35.8949	44.8051	45.2026	45.0039	1.25383	3.71661e-08
Tb927.10.1630	69.144	68.821	68.9825	99.1377	98.1798	98.6588	1.43018	3.44272e-22
Tb927.10.1650	23.0047	26.1997	24.6022	14.5447	13.2976	13.9212	0.56561	3.81598e-11
Tb927.10.1660	35.3315	30.3938	32.8627	51.5525	52.8983	52.2254	1.58937	1.71915e-15
Tb927.10.1670	8.46469	11.188	9.82636	5.73359	5.95366	5.84362	0.59496	8.5912e-05
Tb927.10.1680	34.1961	33.4455	33.8208	24.2062	24.8826	24.5444	0.725838	1.69203e-11
Tb927.10.1690	46.6009	49.3855	47.9932	69.6039	71.1596	70.3817	1.46649	1.24313e-18
Tb927.10.170	150.716	139.341	145.029	191.138	192.947	192.042	1.32419	1.4441e-10
Tb927.10.1700	56.9325	62.5647	59.7486	61.7639	63.3851	62.5745	1.0473	0.281542
Tb927.10.1710	68.0957	67.4845	67.7901	64.0474	64.0217	64.0345	0.944604	0.108511
Tb927.10.1720	33.0175	34.3208	33.6691	50.5363	49.3634	49.9498	1.48342	5.39513e-24
Tb927.10.1730	52.2738	53.1315	52.7026	60.9234	60.8434	60.8834	1.1552	0.000277811
Tb927.10.1740	37.6712	38.5191	38.0952	45.6934	43.5294	44.6114	1.17085	0.000379729
Tb927.10.1750	34.9502	31.6246	33.2874	38.3048	37.7559	38.0304	1.1425	0.0249527
Tb927.10.1760	5.62603	7.47564	6.55084	12.2118	7.6876	9.9497	1.51745	0.0610761
Tb927.10.1770	56.3834	54.4889	55.4361	12.1657	10.6369	11.4013	0.205521	3.7277e-134
Tb927.10.1780	57.1176	61.9122	59.5149	7.571	7.92553	7.74826	0.130418	9.28851e-105
Tb927.10.1790	2.42968	5.59402	4.01185	1.44315	2.81446	2.1288	0.532099	0.0964332
Tb927.10.180	169.529	182.13	175.83	352.72	344.28	348.5	1.98197	1.93183e-52
Tb927.10.1800	24.5154	25.9337	25.2246	22.2446	20.2994	21.272	0.843001	0.00481856
Tb927.10.1810	41.3478	37.2368	39.2923	45.884	48.566	47.225	1.20222	0.012576
Tb927.10.1820	41.9615	45.1427	43.5521	41.0964	38.5846	39.8405	0.914561	0.101429
Tb927.10.1830	73.1469	80.2657	76.7063	72.59	77.4074	74.9987	0.977839	0.656033
Tb927.10.1840	48.1931	51.2767	49.7349	38.6792	40.9706	39.8249	0.800845	2.37292e-07
Tb927.10.1850	56.7954	57.9928	57.3941	51.6476	50.765	51.2063	0.892134	0.00290225
Tb927.10.1860	60.0462	63.537	61.7916	69.334	72.6421	70.9881	1.14891	0.0009418
Tb927.10.1870	67.2292	69.5487	68.389	79.5232	86.1073	82.8153	1.21116	0.000175375
Tb927.10.1880	69.3341	71.7389	70.5365	95.2442	99.1216	97.1829	1.37786	1.44999e-12
Tb927.10.1890	45.2724	45.0809	45.1767	42.4835	41.3967	41.9401	0.92834	0.0777036
Tb927.10.190	699.821	626.491	663.156	1377.08	1371.32	1374.2	2.07221	5.75913e-37
Tb927.10.1900	28.8677	26.5664	27.7171	25.2607	25.1884	25.2246	0.910108	0.0277349
Tb927.10.1910	31.3056	27.9273	29.6164	32.8039	30.6106	31.7073	1.07056	0.1703
Tb927.10.1930	39.7305	43.0105	41.3705	63.0088	61.6434	62.3261	1.50642	7.56801e-24
Tb927.10.1940	17.9814	17.4853	17.7334	17.6269	17.0951	17.361	0.978882	0.727278
Tb927.10.1950	35.5351	33.8096	34.6723	43.3609	43.1272	43.244	1.24723	9.38656e-09
Tb927.10.1960	33.4105	35.6684	34.5394	57.524	57.2765	57.4003	1.66179	4.26578e-39
Tb927.10.1970	52.9174	51.0086	51.963	53.2487	51.1069	52.1778	1.00411	0.926273
Tb927.10.1980	37.6302	36.4165	37.0233	33.1364	35.4647	34.3006	0.926622	0.0654369
Tb927.10.1990	90.3766	89.862	90.1193	92.2494	91.8757	92.0626	1.02156	0.608258
Tb927.10.200	557.501	476.016	516.759	276.825	281.168	278.997	0.539912	1.84284e-28
Tb927.10.2000	53.264	55.3397	54.3019	60.4159	62.5927	61.5043	1.13269	0.00106024
Tb927.10.2010	934.153	834.433	884.293	763.206	640.093	701.65	0.793452	0.00146041
Tb927.10.2030	46.2571	46.3966	46.3269	43.3021	42.6505	42.9763	0.927637	0.0415245
Tb927.10.2040	46.8351	46.2819	46.5585	45.2146	43.4564	44.3355	0.952189	0.181135
Tb927.10.2050	39.2628	41.3863	40.3245	61.9014	61.6905	61.7959	1.53237	2.80615e-25
Tb927.10.2060	31.8221	31.1908	31.5065	35.789	35.9577	35.8733	1.13862	0.000317027
Tb927.10.2070	28.1945	32.7949	30.4947	64.4292	66.787	65.6081	2.15122	6.04506e-33
Tb927.10.2080	67.6668	69.5057	68.5862	52.2117	51.5747	51.8932	0.756576	2.56668e-10
Tb927.10.2090	1579.88	1284.42	1432.15	1495.6	1600.28	1547.94	1.08085	0.297794
Tb927.10.210	93.646	93.7846	93.7153	72.8666	70.5877	71.7272	0.765323	8.66477e-14
Tb927.10.2120	39.4006	36.899	38.1498	38.0307	40.7313	39.381	1.03256	0.611006
Tb927.10.2130	42.9963	47.4954	45.2458	31.7985	32.9091	32.3538	0.715095	1.58325e-14
Tb927.10.2150	60.6768	63.1539	61.9153	50.0137	54.2399	52.1268	0.842112	0.00108232
Tb927.10.2160	56.4395	60.6723	58.5559	94.4043	90.5585	92.4814	1.57908	5.93428e-19
Tb927.10.2170	33.3297	32.5808	32.9553	35.707	40.2785	37.9927	1.15362	0.116538
Tb927.10.2180	23.2853	23.1445	23.2149	22.1308	22.6843	22.4075	0.965331	0.459204
Tb927.10.2190	211.971	180.99	196.481	168.892	164.812	166.852	0.849209	0.00195184
Tb927.10.220	685.505	628.092	656.799	1146.28	1159.1	1152.69	1.75504	6.97128e-34
Tb927.10.2200	48.2413	52.5574	50.3993	43.8101	47.0602	45.4352	0.901634	0.0389493
Tb927.10.2210	34.1694	37.9178	36.0436	35.632	36.0834	35.8577	0.994824	0.910574
Tb927.10.2220	33.9509	34.7382	34.3445	18.5976	20.832	19.7148	0.574173	9.49983e-35
Tb927.10.2230	36.9221	40.1192	38.5206	33.8537	33.3531	33.6034	0.872284	0.00156376
Tb927.10.2240	143.857	137.884	140.871	130.731	135.166	132.948	0.943788	0.181322
Tb927.10.2250	36.9672	35.8623	36.4148	29.8474	32.022	30.9347	0.849761	0.00235851
Tb927.10.2260	38.6339	40.8167	39.7253	45.3324	45.5222	45.4273	1.14351	0.000402241
Tb927.10.2270	71.7928	69.7845	70.7886	52.6021	53.4376	53.0198	0.74901	1.40566e-13
Tb927.10.2280	25.1358	26.1697	25.6527	16.3978	16.9417	16.6698	0.649931	4.49756e-19
Tb927.10.2290	73.9832	70.3109	72.147	103.841	102.3	103.071	1.42861	2.6423e-21
Tb927.10.230	159.527	163.568	161.548	274.635	274.442	274.539	1.6994	7.27989e-48
Tb927.10.2300	81.8692	99.8735	90.8714	44.8417	47.9377	46.3897	0.510567	1.19127e-21
Tb927.10.2310	34.3798	32.5167	33.4482	64.6941	65.7534	65.2238	1.95009	4.46958e-61
Tb927.10.2320	49.274	46.2824	47.7782	57.932	55.6521	56.792	1.18858	7.3258e-05
Tb927.10.2330	109.628	112.703	111.166	64.3321	67.3265	65.8293	0.592263	2.75925e-39
Tb927.10.2340	88.1739	89.7041	88.939	97.7887	102.155	99.9721	1.12419	0.0361878
Tb927.10.2350	152.181	153.332	152.756	204.263	210.163	207.213	1.35654	1.05163e-17
Tb927.10.2360	132.539	157.869	145.204	140.762	147.926	144.344	0.994089	0.919651
Tb927.10.2370	162.651	153.515	158.083	270.049	278.239	274.144	1.73422	2.70343e-38
Tb927.10.2380	63.7544	65.2493	64.5019	53.0038	52.7871	52.8955	0.820054	1.77934e-07
Tb927.10.2390	28.431	29.6005	29.0157	10.9412	10.6961	10.8187	0.372834	7.74191e-69
Tb927.10.240	74.3755	77.2226	75.7991	125.112	119.087	122.1	1.61067	1.50835e-34
Tb927.10.2400	15.9689	17.8433	16.9061	3.97343	3.22442	3.59892	0.21261	1.43312e-41
Tb927.10.2410	95.9189	103.501	99.71	14.4281	13.862	14.145	0.141841	0
Tb927.10.2440	132.147	112.939	122.543	38.3581	34.4064	36.3823	0.29685	1.23779e-88
Tb927.10.2450	16.2183	19.8974	18.0578	11.3473	11.7911	11.5692	0.640848	2.6123e-05
Tb927.10.2460	38.6491	38.7491	38.6991	32.0127	30.2673	31.14	0.804549	3.59249e-08
Tb927.10.2470	105.834	100.365	103.1	74.226	73.3947	73.8103	0.715914	1.29023e-18
Tb927.10.2480	29.9062	32.7174	31.3118	24.2064	23.1615	23.6839	0.756299	1.80529e-10
Tb927.10.2490	49.9074	50.6989	50.3031	53.4266	54.8255	54.1261	1.07605	0.0486482
Tb927.10.250	36.6784	39.0635	37.8709	35.0125	34.1798	34.5962	0.913451	0.0245252
Tb927.10.2500	28.931	30.9956	29.9633	20.1564	18.3778	19.2671	0.642789	8.7326e-14
Tb927.10.2510	42.3369	44.8904	43.6136	50.4718	50.3132	50.3925	1.15538	0.000295321
Tb927.10.2520	48.2187	49.7356	48.9772	48.0857	49.775	48.9304	0.9991	0.981834
Tb927.10.2530	156.192	143.375	149.783	179.919	175.496	177.708	1.18642	3.83837e-05
Tb927.10.2540	60.1545	65.5047	62.8296	49.8502	50.8805	50.3653	0.801644	1.37935e-05
Tb927.10.2550	36.2469	37.7909	37.0189	46.0014	43.534	44.7677	1.20908	4.89861e-05
Tb927.10.2560	167.202	184.559	175.88	933.664	825.74	879.702	5.00155	1.11149e-137
Tb927.10.2570	78.7366	80.4546	79.5956	51.2478	50.4161	50.832	0.638617	4.88473e-29
Tb927.10.2580	62.4666	64.5114	63.489	80.7312	86.1664	83.4488	1.31453	2.83001e-10
Tb927.10.2590	17.428	17.9033	17.6656	15.6635	16.0021	15.8328	0.896316	0.0110589
Tb927.10.260	128.001	126.134	127.068	124.753	123.103	123.928	0.975255	0.64436
Tb927.10.2600	30.1666	32.2804	31.2235	25.5974	24.0844	24.8409	0.795414	8.09027e-07
Tb927.10.2610	49.7032	46.4044	48.0538	25.4034	26.7161	26.0598	0.542435	2.26875e-41
Tb927.10.2620	156.78	154.451	155.615	209.058	212.269	210.663	1.35378	4.52731e-17
Tb927.10.2630	70.3716	71.5551	70.9634	70.8184	73.6096	72.214	1.01773	0.67456
Tb927.10.2640	116.986	111.635	114.311	67.7884	72.9085	70.3484	0.615461	2.62844e-27
Tb927.10.2650	41.8868	41.0977	41.4923	36.6457	35.7877	36.2167	0.872828	0.000296001
Tb927.10.2660	76.8615	69.5626	73.2121	80.5043	80.6329	80.5686	1.10054	0.0590804
Tb927.10.2670	140.685	149.892	145.289	147.919	149.436	148.677	1.02331	0.608998
Tb927.10.2680	82.6214	86.3552	84.4883	88.956	89.4999	89.2279	1.05609	0.145732
Tb927.10.2690	48.509	50.5087	49.5089	37.8512	37.5504	37.7008	0.761471	4.08483e-13
Tb927.10.270	775.782	727.958	751.87	1705.52	1708.6	1707.06	2.27042	7.45172e-59
Tb927.10.2700	45.8069	44.6779	45.2424	66.5115	64.7328	65.6222	1.4504	2.2653e-24
Tb927.10.2710	72.3189	77.262	74.7904	85.7392	88.9701	87.3547	1.16808	0.0187098
Tb927.10.2720	57.0665	56.7647	56.9156	64.7688	67.1899	65.9793	1.15935	0.000133624
Tb927.10.2730	185.224	189.054	187.139	196.18	204.004	200.092	1.06926	0.0791412
Tb927.10.2740	262.356	266.397	264.376	288.347	289.483	288.915	1.09282	0.0148791
Tb927.10.2750	52.7761	51.554	52.165	69.069	70.6566	69.8628	1.33934	8.32606e-15
Tb927.10.2760	65.8775	66.3738	66.1257	66.3968	70.2841	68.3405	1.03357	0.395725
Tb927.10.2770	56.9065	54.0852	55.4959	77.7082	81.1353	79.4218	1.43128	1.66673e-18
Tb927.10.2780	26.3303	26.0308	26.1806	32.6714	32.5377	32.6045	1.24536	7.4915e-09
Tb927.10.2790	38.7074	36.8596	37.7835	35.8129	35.5804	35.6966	0.944775	0.126597
Tb927.10.280	204.59	214.015	209.303	435.444	384.187	409.816	1.9578	1.86341e-43
Tb927.10.2800	44.2863	44.2049	44.2456	60.9277	57.9458	59.4367	1.34307	2.72216e-07
Tb927.10.2810	118.418	112.392	115.405	125.951	131.753	128.852	1.11661	0.00453006
Tb927.10.2820	22.1751	22.0806	22.1279	20.9435	21.4057	21.1746	0.957019	0.354686
Tb927.10.2830	67.4704	74.3861	70.9283	97.9314	107.787	102.859	1.45034	8.19744e-10
Tb927.10.2840	1157.6	1026.36	1091.98	2292.36	2199.63	2246	2.05682	1.8634e-35
Tb927.10.2850	73.7664	76.4307	75.0985	28.3589	29.6897	29.0243	0.386575	1.4154e-111
Tb927.10.2860	28.1217	29.9076	29.0146	31.4252	31.8483	31.6367	1.09037	0.03184
Tb927.10.2870	33.2316	38.8043	36.0179	30.6713	34.8541	32.7627	0.909707	0.118353
Tb927.10.2880	57.8379	52.6578	55.2478	51.3488	52.3194	51.8341	0.938219	0.232052
Tb927.10.2890	912.402	776.196	844.299	649.549	680.05	664.8	0.787403	0.000276245
Tb927.10.290	150.729	151.274	151.001	179.57	182.68	181.125	1.19953	2.80225e-07
Tb927.10.2900	61.2803	54.1416	57.711	78.6661	83.519	81.0926	1.40521	2.20785e-11
Tb927.10.2910	69.9621	60.3903	65.1762	70.6444	68.2324	69.4384	1.06539	0.224132
Tb927.10.2920	33.8681	33.916	33.8921	26.6369	27.4549	27.0459	0.798066	5.65474e-10
Tb927.10.2930	29.3762	30.9871	30.1817	30.162	30.5096	30.3358	1.00511	0.901538
Tb927.10.2940	78.1136	80.3845	79.249	65.1345	69.0801	67.1073	0.846907	4.06132e-05
Tb927.10.2950	37.6939	34.908	36.3009	29.3871	29.7295	29.5583	0.814276	5.20479e-06
Tb927.10.2960	56.3891	55.5546	55.9719	68.6178	73.0917	70.8547	1.26599	3.04948e-09
Tb927.10.2970	142.854	164.903	153.878	228.736	186.717	207.727	1.34969	5.16316e-05
Tb927.10.2980	69.8706	75.5649	72.7178	93.2472	91.196	92.2216	1.2681	2.02835e-08
Tb927.10.2990	62.0534	65.9649	64.0091	71.4975	73.4033	72.4504	1.13188	0.0042112
Tb927.10.300	76.2929	80.1206	78.2067	40.3375	38.5109	39.4242	0.504011	1.29598e-48
Tb927.10.3000	87.3339	90.5968	88.9653	87.2231	84.242	85.7325	0.963629	0.372267
Tb927.10.3010	83.5785	89.1375	86.358	83.6068	84.6364	84.1216	0.974103	0.583593
Tb927.10.3020	104.751	109.114	106.933	100.589	109.813	105.201	0.983843	0.734974
Tb927.10.3040	132.883	146.699	139.791	197.737	176.442	187.089	1.33809	9.97554e-08
Tb927.10.3050	0.987548	1.40725	1.1974	1.10576	0.568303	0.837034	0.694461	0.17313
Tb927.10.3070	81.0698	81.7569	81.4134	83.999	77.917	80.958	0.994212	0.901291
Tb927.10.3080	61.2029	58.9355	60.0692	51.2975	53.4522	52.3748	0.872032	0.000784876
Tb927.10.3090	45.1975	48.1612	46.6793	31.3963	32.2993	31.8478	0.682303	3.0603e-22
Tb927.10.310	71.001	69.7526	70.3768	77.1991	78.5011	77.8501	1.10623	0.00446368
Tb927.10.3100	44.0087	46.1607	45.0847	43.6962	44.0269	43.8615	0.972866	0.467325
Tb927.10.3110	32.7018	35.974	34.3379	35.711	37.8817	36.7963	1.07168	0.142707
Tb927.10.3120	102.273	104.534	103.403	118.855	115.905	117.38	1.13508	0.000966075
Tb927.10.3130	47.8552	48.8978	48.3765	60.27	59.4568	59.8634	1.23741	2.23275e-09
Tb927.10.3140	51.3493	49.7389	50.5441	60.7343	58.8586	59.7964	1.183	5.93636e-06
Tb927.10.3150	71.6691	68.7643	70.2167	92.0635	93.5549	92.8092	1.32183	1.93992e-10
Tb927.10.3160	86.6931	88.1058	87.3994	94.0884	87.9092	90.9988	1.04096	0.448927
Tb927.10.3170	37.5377	36.6161	37.0769	48.283	49.163	48.723	1.31416	1.1872e-13
Tb927.10.3180	20.4328	22.6751	21.5539	29.6731	32.068	30.8706	1.43238	9.79674e-11
Tb927.10.3190	33.9405	40.9615	37.451	38.7729	42.2578	40.5154	1.08192	0.317485
Tb927.10.320	66.1358	67.4143	66.775	38.0502	45.4643	41.7572	0.625683	1.94941e-09
Tb927.10.3200	180.665	179.725	180.195	184.056	190.272	187.164	1.03873	0.288175
Tb927.10.3210	297.283	284.872	291.078	366.638	399.107	382.872	1.31538	3.56704e-07
Tb927.10.3220	20.0823	20.3018	20.1921	7.19035	5.24823	6.21929	0.307654	5.77469e-19
Tb927.10.3230	75.9936	76.5363	76.265	69.4207	68.2572	68.8389	0.902586	0.0057441
Tb927.10.3250	41.6181	48.8205	45.2193	68.3563	71.7391	70.0477	1.54903	1.79703e-14
Tb927.10.3260	90.1418	79.4148	84.7783	59.6233	58.0961	58.8597	0.694278	3.68509e-14
Tb927.10.3270	41.3496	43.4529	42.4012	63.5081	52.1519	57.83	1.36336	0.000158107
Tb927.10.3280	2076.82	1914.38	1995.6	3997.33	3938.08	3967.71	1.98822	5.92746e-37
Tb927.10.3290	51.3957	54.0925	52.7441	56.2299	58.2905	57.2602	1.0857	0.0751655
Tb927.10.330	50.9855	55.1896	53.0876	50.1821	50.4591	50.3206	0.947857	0.210996
Tb927.10.3300	31.1569	29.188	30.1725	62.2021	62.9789	62.5905	2.07451	1.30298e-71
Tb927.10.3310	46.7599	42.8693	44.8146	40.8574	39.708	40.2827	0.898862	0.0101754
Tb927.10.3320	42.516	39.0527	40.7843	39.0955	42.3789	40.7372	0.999033	0.984529
Tb927.10.3330	76.0129	77.9247	76.9688	63.5235	66.8585	65.191	0.847089	3.31885e-05
Tb927.10.3340	17.1492	16.0342	16.5917	13.9501	12.1153	13.0327	0.78524	1.64815e-05
Tb927.10.3350	95.5895	87.4962	91.5429	41.4493	39.7271	40.5882	0.443355	4.05019e-79
Tb927.10.3360	40.1001	42.7161	41.4081	16.2842	15.8714	16.0778	0.388245	7.52134e-120
Tb927.10.3370	391.241	339.654	365.447	547.134	575.341	561.237	1.53583	2.00117e-17
Tb927.10.3390	30.697	34.0519	32.3744	29.24	28.4964	28.8682	0.891645	0.00922595
Tb927.10.340	36.199	36.4462	36.3226	47.6674	44.8038	46.2356	1.27265	1.16194e-06
Tb927.10.3400	3.11056	2.19941	2.65498	1.68869	1.30184	1.49526	0.562696	0.000115811
Tb927.10.3410	3.29183	1.26901	2.28042	0.864589	0.841931	0.85326	0.376399	0.00310755
Tb927.10.3420	0.949565	0.753041	0.851303	0.598562	0.291438	0.445	0.519678	0.0315204
Tb927.10.3430	41.2437	42.2154	41.7295	55.4353	53.792	54.6137	1.30864	7.80641e-13
Tb927.10.3470	44.0063	44.5067	44.2565	39.7291	40.8673	40.2982	0.910617	0.00966369
Tb927.10.3480	44.8768	44.06	44.4684	43.339	44.7978	44.0684	0.99109	0.810897
Tb927.10.3490	83.7371	93.8735	88.8053	66.2598	69.7095	67.9846	0.765574	1.38509e-08
Tb927.10.350	20.9445	17.7089	19.3267	22.5991	21.837	22.2181	1.1496	0.022567
Tb927.10.3500	62.9042	61.2208	62.0625	68.5124	68.5999	68.5561	1.10464	0.0100672
Tb927.10.3510	27.3534	26.1923	26.7728	33.344	32.526	32.935	1.23015	5.75577e-07
Tb927.10.3520	91.7925	88.6197	90.2061	93.9285	91.4628	92.6956	1.02756	0.462097
Tb927.10.3530	35.7889	35.1963	35.4926	22.4425	22.8746	22.6585	0.638489	4.55521e-21
Tb927.10.3540	57.6867	56.8828	57.2847	72.4619	75.9273	74.1946	1.29536	1.79213e-08
Tb927.10.3550	31.7099	30.9245	31.3172	32.6673	34.2509	33.4591	1.0685	0.0809948
Tb927.10.3560	59.2529	59.5906	59.4217	65.3377	67.2055	66.2716	1.11535	0.00437767
Tb927.10.3570	37.0222	36.8509	36.9365	42.6285	41.754	42.1913	1.14222	0.000206589
Tb927.10.3580	70.9211	77.5933	74.2572	94.2224	94.9014	94.5619	1.27339	1.58604e-08
Tb927.10.3590	72.7611	71.4111	72.0861	83.0903	90.8555	86.9729	1.20664	6.72751e-06
Tb927.10.360	54.9973	53.295	54.1461	45.7825	46.885	46.3338	0.855815	0.000410711
Tb927.10.3600	22.6404	24.1656	23.403	10.9393	12.2333	11.5863	0.495344	5.42799e-35
Tb927.10.3610	34.1189	35.3522	34.7355	36.9721	36.1345	36.5533	1.05223	0.223158
Tb927.10.3620	129.692	147.128	138.41	95.9681	89.3689	92.6685	0.66945	1.44963e-15
Tb927.10.3630	34.6779	36.5867	35.6323	39.8143	40.7293	40.2718	1.13024	0.0322718
Tb927.10.3640	49.516	45.341	47.4285	43.696	45.3526	44.5243	0.938923	0.217268
Tb927.10.3650	56.1372	53.2668	54.702	67.4519	66.7178	67.0849	1.22637	3.10303e-06
Tb927.10.3660	224.105	210.911	217.508	99.312	108.214	103.763	0.477104	1.74429e-57
Tb927.10.3670	59.4952	65.2635	62.3794	37.8789	38.5656	38.2222	0.612757	1.16246e-28
Tb927.10.3680	48.3181	48.8122	48.5651	23.9944	24.9818	24.4881	0.504362	3.27291e-42
Tb927.10.3690	12.1122	11.3793	11.7458	7.90732	8.81113	8.35922	0.712174	6.83925e-07
Tb927.10.370	29.791	28.8247	29.3079	26.1288	22.4796	24.3042	0.828883	0.0206383
Tb927.10.3700	23.599	24.5419	24.0705	17.6746	18.0682	17.8714	0.742535	6.71743e-10
Tb927.10.3710	154.049	159.333	156.691	235.091	234.259	234.675	1.49765	1.7938e-29
Tb927.10.3720	40.3556	36.9463	38.651	35.0871	35.7998	35.4434	0.917106	0.0558713
Tb927.10.3730	55.7165	57.6171	56.6668	46.4286	50.1593	48.294	0.852354	9.24883e-05
Tb927.10.3740	27.5938	30.0402	28.817	26.8816	26.9856	26.9336	0.934608	0.160683
Tb927.10.3750	47.1701	48.2309	47.7005	19.6959	20.7874	20.2417	0.424471	1.9672e-89
Tb927.10.3760	119.653	121.99	120.822	94.535	98.0043	96.2697	0.796862	1.41358e-09
Tb927.10.3770	42.9816	45.2329	44.1073	79.4944	81.693	80.5937	1.82722	8.57493e-57
Tb927.10.3780	40.7375	41.761	41.2493	28.6559	28.5807	28.6183	0.693785	2.555e-24
Tb927.10.3790	18.6197	17.296	17.9578	21.0082	20.7083	20.8582	1.16151	0.00234398
Tb927.10.380	30.8069	29.2544	30.0307	39.488	37.3655	38.4268	1.27939	1.12525e-06
Tb927.10.3800	49.2306	50.3157	49.7731	19.5898	21.2542	20.422	0.410399	6.97999e-106
Tb927.10.3810	38.6071	39.9137	39.2604	37.5679	38.0801	37.824	0.963435	0.336994
Tb927.10.3820	44.9867	44.6226	44.8047	47.8867	45.8961	46.8914	1.04656	0.330947
Tb927.10.3840	518.901	471.692	495.297	890.645	831.617	861.131	1.7386	1.05602e-24
Tb927.10.3850	25.239	26.2335	25.7363	27.8052	27.6568	27.731	1.07745	0.0727717
Tb927.10.3860	73.1053	74.3296	73.7174	71.138	75.1703	73.1542	0.992516	0.869583
Tb927.10.3870	20.8523	20.3388	20.5955	17.7808	17.5815	17.6812	0.858489	0.000102903
Tb927.10.3880	63.076	64.1587	63.6174	55.1753	54.9867	55.081	0.865809	5.35153e-05
Tb927.10.3890	54.4797	52.0244	53.252	48.6478	49.004	48.8259	0.91691	0.0188751
Tb927.10.390	279.278	263.404	271.341	109.364	111.206	110.285	0.406486	2.4971e-110
Tb927.10.3900	52.0562	47.3359	49.696	54.6101	53.3116	53.9608	1.08581	0.0518772
Tb927.10.3910	79.0244	80.9676	79.996	39.5208	41.6093	40.5651	0.507177	5.35994e-68
Tb927.10.3920	34.029	31.9911	33.0101	27.1655	26.5627	26.8641	0.813788	5.62123e-06
Tb927.10.3930	945.51	954.46	949.985	1869.79	1900.87	1885.33	1.98459	2.52723e-39
Tb927.10.3950	45.5748	43.1246	44.3497	63.592	66.903	65.2475	1.47141	3.91365e-18
Tb927.10.3960	51.9096	48.0064	49.958	45.4592	42.579	44.0191	0.880972	0.0466113
Tb927.10.3970	30.3332	29.842	30.0876	32.6905	32.3087	32.4996	1.08013	0.0652438
Tb927.10.3980	759.991	733.382	746.687	199.665	214.915	207.29	0.27764	3.91252e-160
Tb927.10.3990	523.061	504.654	513.857	339.548	377.532	358.54	0.69776	8.66668e-11
Tb927.10.400	34.379	39.4029	36.8909	58.5748	60.0981	59.3364	1.60829	7.45118e-13
Tb927.10.4000	47.4946	51.9761	49.7354	67.3535	69.0468	68.2002	1.37124	3.91276e-11
Tb927.10.4010	29.0625	28.2936	28.6781	30.3001	31.6985	30.9993	1.0811	0.0560534
Tb927.10.4020	30.614	26.152	28.383	36.1333	32.258	34.1957	1.20456	0.0184309
Tb927.10.4030	39.6391	40.0079	39.8235	45.5957	45.9221	45.7589	1.14905	0.00298599
Tb927.10.4040	105.914	102.327	104.121	115.554	106.717	111.136	1.06726	0.115221
Tb927.10.4050	27.5381	24.6493	26.0937	25.4533	26.3253	25.8893	0.992318	0.880503
Tb927.10.4060	80.3152	86.6201	83.4676	70.8941	71.8434	71.3688	0.85505	0.000139674
Tb927.10.4070	47.9155	51.9348	49.9251	48.2394	46.8928	47.5661	0.952631	0.302675
Tb927.10.4080	61.8969	63.5245	62.7107	80.5747	79.4473	80.011	1.27586	2.39976e-08
Tb927.10.4090	35.4283	42.8292	39.1287	99.4573	95.7023	97.5798	2.49284	2.40138e-28
Tb927.10.410	20.5154	21.9752	21.2453	12.6975	11.4136	12.0556	0.567184	4.02874e-21
Tb927.10.4100	43.5691	43.8265	43.6978	53.9317	52.573	53.2524	1.21858	4.88522e-08
Tb927.10.4110	1171.46	1146.95	1159.2	2208.1	2250.78	2229.44	1.92326	1.14832e-40
Tb927.10.4130	92.8889	107.317	100.103	143.851	140.632	142.241	1.42084	2.50242e-12
Tb927.10.4140	178.693	179.254	178.973	207.804	209.013	208.408	1.16447	0.000937979
Tb927.10.4150	106.579	115.667	111.123	177.452	181.228	179.34	1.61384	2.50409e-25
Tb927.10.4160	76.6622	78.9218	77.792	36.2255	38.0822	37.1538	0.477704	8.19871e-73
Tb927.10.4170	38.1644	36.9651	37.5648	33.1478	31.8089	32.4783	0.864581	0.00199572
Tb927.10.4180	141.602	145.54	143.571	50.6313	52.5039	51.5676	0.359246	8.14488e-145
Tb927.10.4190	14.2754	14.9266	14.601	7.49341	8.55269	8.02305	0.550489	1.50926e-08
Tb927.10.420	40.446	42.0735	41.2598	33.0298	34.1632	33.5965	0.81432	4.71862e-08
Tb927.10.4200	38.2689	34.8123	36.5406	29.1973	28.9027	29.05	0.795022	8.90296e-08
Tb927.10.4210	49.9193	48.7387	49.329	40.7844	38.7139	39.7492	0.805667	2.28743e-06
Tb927.10.4220	53.5824	55.674	54.6282	62.3825	63.9433	63.1629	1.15628	0.000609867
Tb927.10.4230	61.4131	65.7054	63.5593	74.7927	71.2432	73.0179	1.14864	0.00206651
Tb927.10.4240	174.086	173.299	173.692	346.777	328.019	337.398	1.9423	2.44624e-62
Tb927.10.4250	68.7058	69.9925	69.3492	67.2263	70.7006	68.9634	0.994591	0.913681
Tb927.10.4260	155.953	152.372	154.162	80.0407	76.0827	78.0617	0.506326	1.04377e-67
Tb927.10.4270	65.5324	66.505	66.0187	78.4184	73.7312	76.0748	1.15209	0.00424293
Tb927.10.4280	42.8752	39.2551	41.0651	330.926	326.938	328.932	8.00997	0
Tb927.10.4290	62.9383	71.7899	67.3641	63.4256	60.1249	61.7752	0.916897	0.10816
Tb927.10.430	72.5874	76.3793	74.4833	99.4334	97.7239	98.5786	1.32341	2.43085e-13
Tb927.10.4300	41.3618	42.3887	41.8752	36.0643	36.2047	36.1345	0.862912	0.000106505
Tb927.10.4380	20.5506	21.0851	20.8179	5.25275	6.81044	6.0316	0.29025	2.97363e-32
Tb927.10.4390	17.4467	22.0672	19.757	6.36838	6.30817	6.33828	0.320877	5.57022e-27
Tb927.10.440	62.6178	66.8589	64.7384	66.4733	72.4734	69.4733	1.07335	0.253646
Tb927.10.4410	12.697	13.9215	13.3093	12.5735	15.2925	13.933	1.04757	0.688772
Tb927.10.4470	64.3783	61.38	62.8792	59.0115	58.8961	58.9538	0.93758	0.116742
Tb927.10.450	121.472	120.481	120.977	64.006	68.7938	66.3999	0.548928	1.69436e-48
Tb927.10.4520	59.191	66.7691	62.9801	87.4249	91.1658	89.2954	1.41783	7.5128e-14
Tb927.10.4530	38.336	43.543	40.9395	40.0669	41.7703	40.9186	0.999528	0.997032
Tb927.10.4540	30.8072	34.423	32.6151	29.7007	28.3658	29.0332	0.88997	0.0987277
Tb927.10.4550	77.8087	78.0045	77.9066	77.4739	79.6638	78.5689	1.0086	0.865638
Tb927.10.4560	636.857	534.864	585.861	738.766	819.398	779.082	1.32981	8.52078e-05
Tb927.10.4580	55.6831	59.2796	57.4814	73.0174	73.0787	73.0481	1.27076	3.06472e-09
Tb927.10.4590	45.2468	48.4299	46.8384	70.9059	72.8958	71.9009	1.53508	3.25931e-17
Tb927.10.460	34.1963	34.9224	34.5593	19.915	21.5198	20.7174	0.599633	2.07363e-33
Tb927.10.4600	19.4922	18.9806	19.2364	24.8944	24.9954	24.9449	1.29678	1.13895e-07
Tb927.10.4610	56.8979	57.1935	57.0457	54.6266	57.9145	56.2706	0.986594	0.772484
Tb927.10.4620	78.9132	78.5857	78.7494	101.672	104.86	103.266	1.31142	5.87811e-07
Tb927.10.4630	48.5929	48.4445	48.5187	58.5607	58.6787	58.6197	1.20818	0.000108205
Tb927.10.4640	100.431	99.0765	99.7537	186.601	192.019	189.31	1.8978	1.67226e-56
Tb927.10.4650	45.9823	48.487	47.2346	40.4082	43.1049	41.7565	0.884113	0.00256327
Tb927.10.4660	68.4491	72.1525	70.3008	70.2853	72.4301	71.3577	1.0151	0.761395
Tb927.10.4670	64.3363	73.2129	68.7746	41.6363	42.8706	42.2535	0.614409	5.36953e-20
Tb927.10.4680	55.0913	61.1273	58.1093	58.0701	63.5131	60.7916	1.04629	0.398375
Tb927.10.4690	192.004	169.801	180.902	167.92	176.949	172.434	0.953325	0.361487
Tb927.10.470	44.2707	43.6621	43.9664	75.8759	75.794	75.8349	1.72483	2.50365e-50
Tb927.10.4700	54.6303	60.5701	57.6002	60.7726	59.8774	60.325	1.0472	0.372111
Tb927.10.4710	153.237	151.761	152.499	179.391	172.94	176.166	1.15511	9.90845e-05
Tb927.10.4720	66.0645	64.5404	65.3024	70.8315	71.219	71.0252	1.08766	0.0272416
Tb927.10.4730	18.5527	20.9512	19.752	22.9481	21.1533	22.0507	1.11604	0.064704
Tb927.10.4740	67.7396	56.5957	62.1677	100.517	99.9504	100.234	1.61237	5.72828e-09
Tb927.10.4750	91.1019	91.3856	91.2438	83.5215	83.0566	83.289	0.912808	0.01036
Tb927.10.4760	190.967	186.364	188.665	161.815	164.326	163.07	0.864374	3.90715e-05
Tb927.10.4770	154.384	161.538	157.961	104.315	98.2517	101.283	0.641144	7.99446e-27
Tb927.10.4780	109.249	115.373	112.311	24.2121	25.6113	24.9117	0.221865	2.56819e-294
Tb927.10.4790	79.4363	74.6005	77.0184	103.348	105.099	104.223	1.35333	2.49244e-09
Tb927.10.480	7.39523	5.93237	6.6638	2.76299	2.85985	2.81142	0.422234	9.60655e-18
Tb927.10.4800	27.726	28.8976	28.3118	26.3289	24.9663	25.6476	0.905717	0.0264156
Tb927.10.4810	42.7222	42.776	42.7491	52.1009	49.0553	50.5781	1.18284	0.00738749
Tb927.10.4820	37.163	36.9827	37.0728	37.0169	36.3315	36.6742	0.989181	0.81725
Tb927.10.4830	142.901	142.287	142.594	122.765	126.377	124.571	0.873681	0.000339265
Tb927.10.4840	114.523	101.14	107.832	112.463	113.56	113.012	1.04811	0.352693
Tb927.10.4850	92.2198	94.6873	93.4536	110.166	112.767	111.466	1.19277	1.1873e-06
Tb927.10.4860	34.7024	35.6209	35.1617	33.5887	34.6361	34.1124	0.970254	0.506548
Tb927.10.4870	37.101	38.3049	37.7029	44.4335	44.0044	44.2189	1.17275	0.000120469
Tb927.10.4880	104.197	117.996	111.097	279.166	246.113	262.64	2.36378	7.60744e-53
Tb927.10.4890	99.0164	94.5889	96.8026	99.6083	99.1633	99.3858	1.0267	0.490948
Tb927.10.4900	134.287	130.455	132.371	145.234	146.34	145.787	1.10136	0.0151626
Tb927.10.4910	52.4171	53.8216	53.1193	65.8823	67.1324	66.5073	1.25206	4.03784e-10
Tb927.10.4920	55.9168	60.5111	58.214	42.6034	42.4028	42.5031	0.730092	2.06062e-13
Tb927.10.4930	35.2024	32.1323	33.6673	23.7535	26.1033	24.9284	0.740725	1.57292e-06
Tb927.10.4940	95.9815	91.0784	93.53	94.1386	95.34	94.7393	1.01297	0.731785
Tb927.10.4950	100.101	100.417	100.259	115.156	112.352	113.754	1.1345	0.00625796
Tb927.10.4970	56.1547	55.2821	55.7184	62.9731	66.7478	64.8605	1.16429	0.00244396
Tb927.10.4980	157.617	161.285	159.451	169.802	159.095	164.448	1.03125	0.427375
Tb927.10.4990	36.0202	35.3615	35.6909	34.4803	35.2931	34.8867	0.977574	0.645086
Tb927.10.5000	75.15	74.4959	74.823	63.3492	61.7094	62.5293	0.83563	2.34018e-05
Tb927.10.5010	91.1003	91.8145	91.4574	144.317	132.747	138.532	1.51466	1.88014e-18
Tb927.10.5020	99.7121	92.551	96.1316	115.842	111.202	113.522	1.18083	0.000224032
Tb927.10.5030	1029.78	900.122	964.95	1689.04	1703.65	1696.35	1.75797	1.40584e-21
Tb927.10.5040	41.4702	43.4978	42.484	36.901	37.715	37.308	0.878219	0.00826663
Tb927.10.5050	90.4386	87.5905	89.0146	327.397	289.655	308.526	3.46525	3.784e-97
Tb927.10.5060	42.2712	39.1063	40.6888	41.9683	39.9797	40.974	1.00689	0.915646
Tb927.10.5070	31.5592	30.0272	30.7932	36.9264	36.5105	36.7184	1.1924	0.000398908
Tb927.10.5080	45.4608	41.278	43.3694	28.3511	28.4401	28.3956	0.654791	5.33393e-18
Tb927.10.5090	27.5027	23.5265	25.5146	21.6397	21.1678	21.4037	0.838925	0.0279561
Tb927.10.510	38.9123	44.6812	41.7967	67.116	62.9714	65.0437	1.55591	7.56522e-16
Tb927.10.5110	57.4942	62.8497	60.1719	67.0976	67.9681	67.5328	1.1223	0.0208448
Tb927.10.5120	89.6573	89.1144	89.3859	107.97	109.693	108.832	1.2176	5.46597e-06
Tb927.10.5130	74.3165	78.3872	76.3519	88.105	83.137	85.621	1.12122	0.00847473
Tb927.10.5140	29.3366	27.4239	28.3803	28.2778	26.6012	27.4395	0.966701	0.503771
Tb927.10.5150	2.81883	2.01493	2.41688	0.897017	0.750381	0.823699	0.340708	1.16254e-14
Tb927.10.5170	30.0868	31.1225	30.6046	26.7872	24.9264	25.8568	0.844733	3.26527e-05
Tb927.10.5180	25.8547	24.3834	25.119	16.7568	17.3362	17.0465	0.678735	7.56146e-21
Tb927.10.5190	33.5641	33.0861	33.3251	39.9693	37.2491	38.6092	1.1583	0.00419498
Tb927.10.520	172.983	175.842	174.412	365.085	363.978	364.531	2.09004	1.07266e-59
Tb927.10.5200	23.3857	22.8422	23.114	29.6236	33.1195	31.3715	1.35763	2.53357e-08
Tb927.10.5210	22.4317	21.4158	21.9238	22.4047	20.9626	21.6836	0.988838	0.830205
Tb927.10.5220	29.0533	28.4727	28.763	59.3361	57.3682	58.3521	2.02853	1.85563e-64
Tb927.10.5230	66.8326	70.5135	68.673	82.8031	87.3887	85.0959	1.23925	1.02059e-06
Tb927.10.5240	24.5466	22.9189	23.7328	22.7631	22.0247	22.3939	0.943562	0.161423
Tb927.10.5250	7.42166	4.70077	6.06121	2.47224	2.30094	2.38659	0.393828	5.69808e-13
Tb927.10.5260	17.6733	16.7353	17.2043	13.0217	12.4907	12.7562	0.741374	1.65358e-12
Tb927.10.5270	23.5552	25.6491	24.6022	23.211	23.236	23.2235	0.943913	0.29491
Tb927.10.5280	30.5344	31.002	30.7682	30.8314	29.4821	30.1568	0.98001	0.601802
Tb927.10.5290	20.9571	23.9881	22.4726	30.0685	36.1285	33.0985	1.47313	3.35403e-06
Tb927.10.530	27.7631	25.5181	26.6406	4.70052	5.02153	4.86102	0.182605	2.18043e-223
Tb927.10.5300	48.0686	49.7733	48.9209	99.4744	100.423	99.9487	2.04299	2.07271e-63
Tb927.10.5310	21.0361	19.2036	20.1198	10.4686	10.7806	10.6246	0.528194	4.27944e-37
Tb927.10.5320	34.4897	34.7307	34.6102	32.3765	34.5818	33.4791	0.967495	0.433028
Tb927.10.5330	300.817	289.808	295.313	563.126	560.864	561.995	1.90305	2.08845e-60
Tb927.10.5350	18.3303	16.4435	17.3869	18.2393	17.6019	17.9206	1.03069	0.571597
Tb927.10.5370	272.46	244.965	258.713	552.328	540.473	546.401	2.11201	2.26708e-57
Tb927.10.5380	38.6995	36.8978	37.7986	33.9271	32.8272	33.3771	0.882996	0.00157116
Tb927.10.5390	50.3815	48.2888	49.3352	37.1949	35.8094	36.5022	0.739859	5.04709e-13
Tb927.10.540	140.652	120.879	130.766	116.385	124.345	120.365	0.920519	0.126222
Tb927.10.5400	95.8866	92.8218	94.3542	64.7006	65.6979	65.1992	0.691037	1.0492e-24
Tb927.10.5420	31.7871	30.8061	31.2966	47.6548	46.893	47.2739	1.51049	3.18177e-25
Tb927.10.5430	65.0311	68.1449	66.588	63.6272	69.4217	66.5244	0.999225	0.988303
Tb927.10.5440	47.8017	46.9316	47.3667	47.6589	49.3359	48.4974	1.02397	0.53937
Tb927.10.5450	55.6449	52.3811	54.013	51.8024	53.8358	52.8191	0.977952	0.587775
Tb927.10.5460	311.704	257.403	284.554	610.14	628.886	619.513	2.17721	1.01148e-39
Tb927.10.5470	62.1882	62.3121	62.2502	72.8829	70.1752	71.529	1.14896	0.000195703
Tb927.10.5490	47.7936	54.3504	51.072	44.8449	47.4158	46.1303	0.903296	0.0496268
Tb927.10.550	39.7995	40.9015	40.3505	41.6589	41.578	41.6184	1.03139	0.480456
Tb927.10.5500	63.7779	69.091	66.4344	72.5563	66.1787	69.3675	1.04395	0.375626
Tb927.10.5510	50.933	52.9154	51.9242	18.5534	21.2515	19.9024	0.383473	1.35592e-78
Tb927.10.5520	89.3365	91.8222	90.5793	81.6203	83.7581	82.6892	0.912943	0.0160524
Tb927.10.5530	43.3308	43.4422	43.3865	45.5889	45.5864	45.5877	1.05073	0.191328
Tb927.10.5540	65.4613	69.2105	67.3359	74.6571	74.5313	74.5942	1.10775	0.0161036
Tb927.10.5550	148.344	156.493	152.418	207.076	216.67	211.873	1.39015	3.26176e-15
Tb927.10.5560	46.4448	48.5799	47.5123	40.0458	38.9578	39.5018	0.831322	2.92811e-06
Tb927.10.5570	42.935	42.4353	42.6852	43.1127	44.7228	43.9177	1.02902	0.587552
Tb927.10.5580	45.1938	52.4741	48.834	52.3175	52.7359	52.5267	1.07557	0.181582
Tb927.10.5590	49.7236	55.6974	52.7105	77.2866	73.8434	75.565	1.43346	3.65274e-15
Tb927.10.560	989.974	994.952	992.463	1664.84	1655.06	1659.95	1.67255	3.88404e-25
Tb927.10.5600	26.0995	27.9213	27.0104	22.1561	22.1506	22.1534	0.820153	1.02592e-05
Tb927.10.5610	863.716	818.989	841.353	1474.89	1499.11	1487	1.7674	1.28532e-28
Tb927.10.5620	2198.07	1955.94	2077.01	422.555	400.841	411.698	0.198217	1.18684e-140
Tb927.10.5630	99.6574	99.948	99.8027	96.8898	106.719	101.804	1.02028	0.679662
Tb927.10.5640	62.8168	70.3425	66.5797	76.0461	76.4093	76.2277	1.14487	0.0024196
Tb927.10.5650	62.8979	63.2748	63.0864	39.2106	38.069	38.6398	0.612427	2.83675e-24
Tb927.10.5660	36.8567	36.973	36.9148	55.6977	54.0835	54.8906	1.48679	1.55634e-19
Tb927.10.5670	38.101	41.4955	39.7983	57.9387	58.1457	58.0422	1.45835	2.32395e-20
Tb927.10.5680	89.6043	92.1207	90.8625	5.31264	3.69469	4.50367	0.0494654	3.65625e-264
Tb927.10.5690	94.0461	93.7575	93.9018	3.09057	2.12089	2.60573	0.0276357	0
Tb927.10.570	30.4757	30.1989	30.3373	18.8798	19.054	18.9669	0.625219	1.9476e-35
Tb927.10.5700	23.7948	20.7606	22.2777	0.381298	0.274353	0.327826	0.0147836	1.01163e-193
Tb927.10.5710	100.834	95.9202	98.377	2.82369	3.31012	3.0669	0.0312822	0
Tb927.10.5720	2.8633	2.37498	2.61914	1.51216	0.914666	1.21341	0.461614	8.01996e-05
Tb927.10.5730	25.387	30.8024	28.0947	26.7071	27.2097	26.9584	0.959511	0.623392
Tb927.10.5740	38.8973	45.9009	42.3991	45.6347	48.9205	47.2776	1.11513	0.121305
Tb927.10.5750	48.6824	51.7395	50.211	51.839	51.6104	51.7247	1.03009	0.532345
Tb927.10.5760	100.035	111.401	105.718	195.761	178.489	187.125	1.76979	9.81787e-30
Tb927.10.5770	92.091	83.8942	87.9926	77.0778	72.5624	74.8201	0.850276	0.000602048
Tb927.10.5780	40.0667	39.9046	39.9857	44.5627	46.9299	45.7463	1.14421	0.000675997
Tb927.10.5790	77.459	79.0819	78.2705	75.5846	76.0532	75.8189	0.968682	0.368374
Tb927.10.580	42.4356	43.8686	43.1521	36.9719	38.8063	37.8891	0.878189	0.0157821
Tb927.10.5800	74.4239	76.259	75.3415	88.2831	92.9382	90.6106	1.20282	0.000398386
Tb927.10.5810	710.67	654.703	682.687	198.358	211.65	205.004	0.300299	4.24358e-101
Tb927.10.5820	77.9415	83.2403	80.5909	129.118	129.243	129.181	1.6029	7.23997e-23
Tb927.10.5830	73.2085	77.6004	75.4044	79.3958	80.963	80.1794	1.06333	0.106122
Tb927.10.5840	730.883	664.089	697.486	964.776	1085.61	1025.19	1.46986	2.56581e-10
Tb927.10.5850	15.9894	13.9847	14.9871	23.7417	22.8213	23.2815	1.55344	3.47581e-14
Tb927.10.5860	136.945	133.836	135.39	152.865	159.824	156.345	1.15491	0.000605529
Tb927.10.5870	38.724	36.5019	37.6129	36.9825	37.217	37.0998	0.986413	0.75483
Tb927.10.5880	45.9123	43.9202	44.9162	63.6064	59.6474	61.6269	1.37192	7.61411e-15
Tb927.10.5890	33.0164	34.3498	33.6831	35.5624	36.5772	36.0698	1.0709	0.0690098
Tb927.10.590	22.7938	23.6512	23.2225	25.2608	26.9092	26.085	1.12344	0.00794093
Tb927.10.5900	113.083	118.29	115.686	187.728	186.773	187.25	1.61857	5.91837e-32
Tb927.10.5910	30.8266	32.2654	31.546	35.1287	37.3804	36.2545	1.14938	0.000807254
Tb927.10.5920	33.629	34.2386	33.9338	38.7638	40.1486	39.4562	1.16282	6.04831e-05
Tb927.10.5940	55.163	57.8275	56.4952	60.3442	59.1587	59.7514	1.05756	0.146541
Tb927.10.5950	94.4056	94.5333	94.4694	72.2979	69.9415	71.1197	0.752784	2.25297e-15
Tb927.10.5960	12.7093	13.9182	13.3137	6.76279	6.22663	6.49471	0.487591	3.78656e-25
Tb927.10.5970	16.1108	16.3677	16.2392	12.49	12.8936	12.6918	0.78169	1.61275e-06
Tb927.10.5980	28.4932	26.7091	27.6012	29.0842	28.8118	28.948	1.04881	0.324852
Tb927.10.5990	23.3764	23.8344	23.6054	21.584	21.9846	21.7843	0.922919	0.101492
Tb927.10.600	46.7536	43.6917	45.2226	67.2344	63.9268	65.5806	1.45009	5.62457e-19
Tb927.10.6000	16.6649	14.5823	15.6236	15.2459	14.0093	14.6276	0.936166	0.208007
Tb927.10.6010	22.65	23.5033	23.0766	22.5899	23.2551	22.9225	0.993373	0.863307
Tb927.10.6020	37.3503	32.8141	35.0822	34.0995	30.3265	32.213	0.917996	0.284064
Tb927.10.6030	56.8857	62.367	59.6264	74.6563	75.2289	74.9426	1.25681	9.65385e-07
Tb927.10.6050	141.056	117.486	129.271	54.9796	55.3309	55.1552	0.426669	1.61172e-37
Tb927.10.6060	88.0486	59.1946	73.6216	123.276	125.919	124.598	1.69247	2.45178e-07
Tb927.10.6070	417.431	272.788	345.11	659.136	725.462	692.299	2.00606	4.88916e-10
Tb927.10.6080	72.0497	71.643	71.8463	87.1337	86.0459	86.5898	1.20517	8.46028e-07
Tb927.10.6090	26.4445	28.4593	27.4519	39.53	39.8753	39.7027	1.44621	5.92228e-19
Tb927.10.610	35.1871	28.4047	31.7959	20.52	17.4163	18.9681	0.596426	2.0641e-09
Tb927.10.6100	22.0329	21.9192	21.9761	41.5286	42.0499	41.7892	1.90159	1.78275e-51
Tb927.10.6110	24.6749	29.1498	26.9124	26.4189	24.237	25.328	0.940961	0.308144
Tb927.10.6120	27.6273	27.1095	27.3684	31.3374	34.0338	32.6856	1.19462	0.00375014
Tb927.10.6130	30.6998	30.6928	30.6963	34.6746	33.626	34.1503	1.11239	0.0181625
Tb927.10.6140	29.0218	29.7111	29.3664	16.4056	16.7409	16.5732	0.564448	2.0609e-25
Tb927.10.6150	16.0713	15.0587	15.565	13.0609	12.7572	12.909	0.829356	3.16495e-05
Tb927.10.6160	52.3589	48.9343	50.6466	50.8168	49.8989	50.3579	0.994293	0.885301
Tb927.10.6170	40.3723	39.6901	40.0312	52.0111	49.9414	50.9762	1.27338	1.66438e-08
Tb927.10.6180	80.9196	81.1944	81.057	96.2555	94.4475	95.3515	1.17631	4.00815e-06
Tb927.10.6190	69.3439	71.2655	70.3047	123.155	124.296	123.726	1.75983	2.94732e-54
Tb927.10.620	53.1245	49.2587	51.1916	40.5745	37.6206	39.0976	0.763651	3.31127e-09
Tb927.10.6200	38.7495	44.1927	41.4711	263.09	253.864	258.477	6.23047	6.47742e-245
Tb927.10.6210	43.1003	43.3491	43.2247	39.6373	41.2299	40.4336	0.935526	0.0819445
Tb927.10.6220	37.9996	38.1694	38.0845	58.4961	59.0412	58.7687	1.54312	3.17655e-34
Tb927.10.6230	55.4799	54.5012	54.9905	46.0584	45.4445	45.7515	0.831971	2.60819e-07
Tb927.10.6240	113.959	110.932	112.445	98.4361	101.541	99.9884	0.889277	0.00120207
Tb927.10.6250	24.9093	26.2063	25.5578	21.9548	23.6852	22.82	0.893077	0.0183451
Tb927.10.6260	40.367	40.4202	40.3936	57.91	56.4358	57.1729	1.4153	7.45087e-21
Tb927.10.6270	12.3443	12.3852	12.3648	13.5149	15.1548	14.3348	1.16017	0.118144
Tb927.10.6280	25.9739	31.3801	28.677	32.7185	35.8317	34.2751	1.1953	0.0249226
Tb927.10.6290	32.9183	30.8189	31.8686	45.5047	45.4111	45.4579	1.42645	4.65368e-17
Tb927.10.630	28.3057	30.1571	29.2314	22.1452	23.658	22.9016	0.783601	9.8321e-08
Tb927.10.6300	18.5278	19.13	18.8289	33.6013	32.6175	33.1094	1.75814	3.23527e-31
Tb927.10.6310	41.2413	39.8614	40.5513	43.8262	42.8513	43.3388	1.06871	0.0704668
Tb927.10.6320	20.8929	19.4037	20.1483	31.7202	32.3433	32.0317	1.58993	5.95283e-25
Tb927.10.6330	22.76	21.4265	22.0933	25.882	25.7821	25.8321	1.16924	7.533e-05
Tb927.10.6340	22.562	24.6919	23.627	22.6505	22.0457	22.3481	0.945723	0.312809
Tb927.10.6350	47.4197	51.1039	49.2618	49.4373	49.7403	49.5888	1.00662	0.87871
Tb927.10.6360	53.789	57.674	55.7315	59.0144	55.7124	57.3634	1.02914	0.503135
Tb927.10.6370	918.419	771.29	844.855	1863.59	1853.68	1858.64	2.19996	4.06644e-36
Tb927.10.6380	64.1457	63.9434	64.0446	70.6349	74.2721	72.4535	1.13147	0.00716275
Tb927.10.6390	122.139	120.683	121.411	89.283	90.4572	89.8701	0.74025	1.02411e-16
Tb927.10.640	41.8796	40.7918	41.3357	54.3914	55.617	55.0042	1.33073	3.81704e-15
Tb927.10.6410	65.5957	64.8091	65.2024	66.9121	64.2695	65.5908	1.00592	0.885737
Tb927.10.6420	9.21343	10.1724	9.6929	6.17745	6.88314	6.5303	0.674438	7.61353e-05
Tb927.10.6430	0.470261	0.543863	0.507062	0.546056	0.865986	0.706021	1.39745	0.405836
Tb927.10.6440	104.736	101.556	103.146	142.98	139.701	141.341	1.37024	7.2634e-17
Tb927.10.6450	68.0275	74.5288	71.2781	77.7459	76.6781	77.212	1.08317	0.0726463
Tb927.10.6460	48.0422	50.9705	49.5063	40.8832	40.3264	40.6048	0.820137	4.89994e-06
Tb927.10.6470	27.7479	25.8571	26.8025	27.9112	28.4399	28.1755	1.05138	0.455464
Tb927.10.6480	53.1533	59.6586	56.4059	65.1028	71.6998	68.4013	1.21277	0.000339097
Tb927.10.6490	165.932	173.674	169.803	217.3	217.639	217.47	1.28068	6.83729e-11
Tb927.10.650	76.5908	80.3096	78.4502	67.2242	63.7323	65.4783	0.834494	9.93757e-05
Tb927.10.6500	52.4227	52.1605	52.2916	26.0664	26.8279	26.4472	0.505848	7.95198e-62
Tb927.10.6510	578.566	543.728	561.147	614.846	690.766	652.806	1.16335	0.0129456
Tb927.10.6520	24.4079	22.7058	23.5569	24.1534	25.3095	24.7314	1.05006	0.301195
Tb927.10.6530	60.1551	57.4561	58.8056	78.5957	74.6849	76.6403	1.30317	7.56594e-11
Tb927.10.6540	25.1066	24.3511	24.7288	20.9136	20.1383	20.5259	0.829941	2.0413e-05
Tb927.10.6550	49.1315	46.6729	47.9022	38.3984	41.1065	39.7525	0.830101	0.000607514
Tb927.10.6560	43.3498	40.7677	42.0587	23.3771	23.5308	23.454	0.557702	1.48182e-37
Tb927.10.6570	57.1609	57.3038	57.2323	42.0565	39.0766	40.5666	0.708635	8.12507e-14
Tb927.10.6580	67.6919	68.8649	68.2784	58.018	57.1858	57.6019	0.843601	2.04914e-06
Tb927.10.6590	32.3402	32.3606	32.3504	25.4553	25.7611	25.6082	0.791628	8.38846e-10
Tb927.10.660	29.4843	30.6833	30.0838	56.0513	57.0539	56.5526	1.8798	5.22095e-50
Tb927.10.6600	41.7656	46.0585	43.9121	45.8218	46.2589	46.0404	1.04843	0.33027
Tb927.10.6610	122.743	129.257	126	110.067	109.528	109.797	0.87138	0.000303421
Tb927.10.6620	20.3835	21.4601	20.9218	16.1143	16.664	16.3891	0.783462	2.5434e-06
Tb927.10.6630	53.8725	53.7994	53.836	88.5648	89.4983	89.0315	1.65377	1.08798e-45
Tb927.10.6640	263.178	247.86	255.519	269.698	275.184	272.441	1.06626	0.119443
Tb927.10.6650	55.3353	60.2744	57.8048	47.2564	50.1234	48.6899	0.842434	0.00117019
Tb927.10.6660	49.108	61.1401	55.1241	55.5339	58.6489	57.0914	1.0357	0.70192
Tb927.10.6670	127.441	128.352	127.896	135.89	138.63	137.26	1.07327	0.102782
Tb927.10.6680	40.9412	41.5361	41.2387	51.3934	53.2687	52.331	1.26905	9.56251e-11
Tb927.10.6690	50.9858	51.1798	51.0828	51.2261	49.3295	50.2778	0.984114	0.719178
Tb927.10.670	25.102	27.6436	26.3728	43.4728	43.6217	43.5472	1.65102	1.01966e-16
Tb927.10.6700	36.2812	37.331	36.8061	34.7395	34.2009	34.4702	0.936471	0.109184
Tb927.10.6710	52.3127	52.2273	52.27	56.0526	56.2635	56.158	1.0744	0.0645744
Tb927.10.6720	95.4092	90.2435	92.8263	18.625	19.5682	19.0966	0.205793	6.27246e-306
Tb927.10.6750	128.127	124.033	126.08	40.9089	41.3671	41.138	0.326307	3.17546e-205
Tb927.10.6770	27.1349	30.4014	28.7682	24.6402	23.3786	24.0094	0.834369	0.00952681
Tb927.10.6780	38.8659	38.8595	38.8627	54.7676	55.1042	54.9359	1.4136	6.58254e-21
Tb927.10.6790	34.9814	34.456	34.7187	41.2642	40.8047	41.0345	1.1819	5.94379e-05
Tb927.10.680	59.3207	57.6607	58.4907	42.8288	44.9643	43.8966	0.750646	3.00038e-10
Tb927.10.6800	89.4948	89.5915	89.5431	111.369	109.435	110.402	1.2329	4.01552e-09
Tb927.10.6810	87.5377	87.9211	87.7294	119.654	122.445	121.05	1.37986	9.64125e-18
Tb927.10.6820	54.5816	57.1522	55.8669	59.9726	64.9057	62.4391	1.11781	0.0171714
Tb927.10.6830	21.3581	19.8516	20.6048	23.2571	23.7154	23.4863	1.13998	0.0102675
Tb927.10.6840	67.9606	68.5267	68.2437	64.7852	65.1399	64.9625	0.951934	0.218462
Tb927.10.6850	76.5734	84.1717	80.3725	151.309	166.886	159.098	1.97957	2.59956e-44
Tb927.10.6860	63.3962	66.3032	64.8497	69.5318	74.7794	72.1556	1.11281	0.0163676
Tb927.10.6870	48.6219	46.9416	47.7817	37.5033	39.4769	38.4901	0.805709	1.43539e-06
Tb927.10.6880	170.471	151.502	160.986	150.307	153.88	152.094	0.944801	0.217249
Tb927.10.690	48.8173	44.3013	46.5593	59.2235	62.89	61.0567	1.31158	4.04081e-08
Tb927.10.6950	49.9534	53.1082	51.5308	100.229	103.545	101.887	1.97719	1.97091e-62
Tb927.10.6960	86.2028	82.8908	84.5468	77.6982	80.476	79.0871	0.935526	0.0900181
Tb927.10.6970	41.1614	40.0899	40.6256	39.3045	39.6463	39.4754	0.971719	0.427444
Tb927.10.6980	102.918	100.435	101.677	96.6697	105.33	101	0.993556	0.891159
Tb927.10.6990	100.213	107.619	103.916	109.636	114.424	112.03	1.07815	0.117522
Tb927.10.700	36.5996	33.7403	35.1699	77.3003	71.7017	74.501	2.11803	8.48349e-46
Tb927.10.7000	41.2813	43.95	42.6156	39.1242	40.3171	39.7207	0.932129	0.139193
Tb927.10.7010	29.9973	29.8129	29.9051	31.7097	33.7389	32.7243	1.09446	0.0316293
Tb927.10.7020	49.4227	52.5626	50.9926	122.773	130.199	126.486	2.4805	9.25342e-106
Tb927.10.7030	93.2113	107.175	100.193	99.4777	100.005	99.7411	0.995452	0.929806
Tb927.10.7040	36.7969	36.9023	36.8496	38.5789	37.5476	38.0632	1.03284	0.43798
Tb927.10.7050	31.4008	33.988	32.6944	37.4876	35.7196	36.6036	1.11939	0.0128672
Tb927.10.7060	58.9401	58.106	58.523	67.3299	72.1823	69.7561	1.19202	2.78917e-05
Tb927.10.7070	31.6015	34.2009	32.9012	53.1812	55.9501	54.5657	1.65852	1.85207e-19
Tb927.10.7080	57.9624	63.2677	60.6151	72.79	74.5416	73.6658	1.2153	2.50166e-06
Tb927.10.7090	353.213	312.316	332.764	111.023	130.524	120.773	0.362981	1.13871e-55
Tb927.10.710	31.863	32.3703	32.1166	23.0656	22.7321	22.8989	0.712958	1.09793e-09
Tb927.10.7100	21.2955	19.0223	20.1589	37.4993	38.7739	38.1366	1.89203	1.95858e-33
Tb927.10.7110	116.023	123.507	119.765	110.098	106.579	108.338	0.904554	0.0155316
Tb927.10.7120	112.538	108.075	110.307	119.064	122.572	120.818	1.09537	0.014542
Tb927.10.7130	35.2847	38.6994	36.9921	33.5463	33.9734	33.7599	0.912617	0.0334078
Tb927.10.7140	197.254	192.027	194.64	49.2919	48.4349	48.8634	0.251041	3.12709e-263
Tb927.10.7150	0.322026	0.212816	0.267421	0.213674	0.593012	0.403343	1.51819	0.655719
Tb927.10.7160	0.286246	0.331047	0.308646	8.28581	3.99734	6.14158	19.6515	2.54714e-13
Tb927.10.7170	0.174787	0.779697	0.477242	2.21805	0.72421	1.47113	3.0428	0.0693094
Tb927.10.7180	36.7	28.3121	32.506	278.561	248.811	263.686	8.11189	8.29473e-122
Tb927.10.7190	128.056	132.545	130.301	163.246	160.022	161.634	1.24037	9.99721e-08
Tb927.10.720	57.3853	57.9786	57.6819	50.8724	47.6075	49.2399	0.853589	0.00016194
Tb927.10.7200	42.6266	43.2843	42.9555	46.0641	46.9297	46.4969	1.08247	0.0267872
Tb927.10.7210	21.1309	26.1624	23.6467	33.0924	32.5596	32.826	1.38791	3.78421e-05
Tb927.10.7220	31.7799	32.5599	32.1699	66.8871	73.3838	70.1354	2.18037	8.31336e-64
Tb927.10.7230	51.4801	44.2586	47.8694	64.4108	61.5697	62.9902	1.31588	7.87886e-06
Tb927.10.7240	47.981	49.39	48.6855	60.5717	61.3304	60.951	1.25194	4.78228e-10
Tb927.10.7250	61.1731	68.9869	65.08	77.0885	80.7574	78.9229	1.21272	4.46049e-05
Tb927.10.7260	28.9154	32.5012	30.7083	29.0153	29.1335	29.0744	0.946724	0.474695
Tb927.10.7270	48.9831	49.5246	49.2539	40.5307	41.2117	40.8712	0.829851	8.23751e-07
Tb927.10.7280	47.798	50.1817	48.9899	65.4235	66.1178	65.7707	1.34253	6.10171e-13
Tb927.10.7290	52.5895	53.5206	53.055	53.0138	51.8434	52.4286	0.988167	0.766034
Tb927.10.730	39.1439	37.2795	38.2117	29.4242	27.9474	28.6858	0.750602	2.21886e-10
Tb927.10.7300	306.345	293.176	299.761	124.808	121.901	123.355	0.411493	3.13371e-96
Tb927.10.7310	43.9514	41.82	42.8857	40.7628	41.4747	41.1187	0.958848	0.262483
Tb927.10.7320	60.1242	58.8332	59.4787	80.4148	77.891	79.1529	1.33065	6.4717e-10
Tb927.10.7330	813.224	756.135	784.679	1492.37	1527.5	1509.94	1.92428	2.4953e-37
Tb927.10.7350	39.8595	39.7526	39.806	42.1333	41.432	41.7827	1.04964	0.258052
Tb927.10.7360	40.0514	41.2462	40.6488	27.9451	28.1921	28.0686	0.690535	8.33914e-22
Tb927.10.7370	23.6105	22.4792	23.0448	24.2581	24.0347	24.1464	1.0478	0.267132
Tb927.10.7380	65.291	60.5273	62.9091	74.6865	68.7939	71.7402	1.14024	0.005253
Tb927.10.7390	91.1925	94.4557	92.8241	107.012	102.643	104.828	1.12913	0.0222575
Tb927.10.740	44.9778	45.8182	45.398	34.5885	33.7407	34.1646	0.752533	5.82414e-13
Tb927.10.7400	46.6479	44.4757	45.5618	43.3156	44.5742	43.9449	0.964612	0.36885
Tb927.10.7410	395.301	401.65	398.476	707.982	721.312	714.647	1.79345	2.54909e-31
Tb927.10.7420	81.6812	74.2699	77.9755	79.5932	73.349	76.4711	0.98058	0.709996
Tb927.10.7430	65.1614	63.9941	64.5778	68.5641	70.4168	69.4904	1.07614	0.0466227
Tb927.10.7440	55.4003	52.9829	54.1916	76.8027	70.1422	73.4724	1.35572	4.29876e-11
Tb927.10.7450	61.1655	53.6683	57.4169	67.9484	64.4946	66.2215	1.15329	0.00947952
Tb927.10.7470	80.2592	90.5117	85.3854	86.2121	84.6868	85.4495	1.00064	0.995624
Tb927.10.7480	70.6322	77.4715	74.0518	83.1225	84.5128	83.8177	1.13186	0.0116191
Tb927.10.7490	53.105	52.4774	52.7912	47.2693	44.126	45.6976	0.865521	0.000235547
Tb927.10.750	133.747	131.889	132.818	106.455	105.427	105.941	0.79763	3.65972e-07
Tb927.10.7500	165.062	149.282	157.172	257.661	272.68	265.17	1.68721	1.3984e-28
Tb927.10.7510	39.2802	38.4988	38.8895	46.8583	45.5478	46.2031	1.18797	1.56356e-05
Tb927.10.7520	43.8976	46.1339	45.0157	52.4901	57.2251	54.8576	1.21878	1.0346e-05
Tb927.10.7530	27.8488	25.0612	26.455	23.5896	20.7317	22.1607	0.837343	0.0436268
Tb927.10.7540	30.4502	28.7113	29.5808	20.7029	19.9664	20.3346	0.687382	2.38112e-20
Tb927.10.7550	57.0898	60.8814	58.9856	53.9978	56.108	55.0529	0.933376	0.0867437
Tb927.10.7560	26.0227	26.4833	26.253	36.0742	36.2917	36.1829	1.37821	1.9556e-09
Tb927.10.7570	200.394	198.498	199.446	300.742	298.244	299.493	1.50162	2.6366e-19
Tb927.10.7580	44.1515	42.9055	43.5285	43.5257	42.6222	43.074	0.989535	0.777723
Tb927.10.7590	74.5951	64.3662	69.4806	169.322	183.026	176.174	2.5358	8.70502e-67
Tb927.10.760	46.3968	46.2066	46.3017	59.546	57.1858	58.3659	1.26038	3.87139e-07
Tb927.10.7600	54.5849	54.5379	54.5614	59.7797	61.5383	60.659	1.11185	0.00775202
Tb927.10.7610	57.4817	55.137	56.3094	54.1007	51.9587	53.0297	0.941739	0.181329
Tb927.10.7620	76.0322	77.1707	76.6014	73.0081	73.344	73.176	0.955286	0.206268
Tb927.10.7630	40.9801	42.3901	41.6851	45.1331	43.7027	44.4179	1.06548	0.0860688
Tb927.10.7640	20.7947	18.226	19.5104	14.1841	12.7522	13.4682	0.690018	0.000125647
Tb927.10.7650	0.0997523	0.148326	0.124039	0.148924	0.482197	0.315561	2.53589	0.0635268
Tb927.10.7660	0.216251	0.428739	0.322495	2.00885	1.36061	1.68473	5.12035	4.66071e-07
Tb927.10.7670	86.5628	86.4943	86.5286	94.2857	93.7724	94.0291	1.08666	0.0331839
Tb927.10.7680	106.603	103.924	105.263	124.057	129.535	126.796	1.20461	3.19129e-06
Tb927.10.7690	83.9075	78.8834	81.3954	79.5337	82.2935	80.9136	0.994124	0.888003
Tb927.10.770	43.4646	40.2716	41.8681	47.305	47.0659	47.1855	1.12703	0.00338162
Tb927.10.7700	54.7358	59.264	56.9999	108.369	105.336	106.852	1.8745	2.84215e-49
Tb927.10.7710	65.6473	64.0258	64.8366	102.941	99.1853	101.063	1.5586	3.36069e-27
Tb927.10.7720	55.1381	55.8448	55.4914	66.6065	67.5764	67.0915	1.20907	0.000716064
Tb927.10.7730	27.2861	26.5388	26.9125	27.6953	27.5746	27.6349	1.02685	0.592701
Tb927.10.7740	71.1962	74.2428	72.7195	83.7709	82.153	82.962	1.14081	0.000853655
Tb927.10.7750	60.8204	62.5054	61.6629	69.1151	70.5598	69.8375	1.13261	0.00391864
Tb927.10.7760	71.9214	77.0802	74.5008	72.0794	87.0021	79.5408	1.06789	0.332502
Tb927.10.7770	66.9053	64.0346	65.4699	61.1229	66.1889	63.6559	0.972529	0.574671
Tb927.10.7780	46.1137	46.9117	46.5127	43.6005	44.8037	44.2021	0.950406	0.236998
Tb927.10.7790	102.39	106.76	104.575	108.711	112.313	110.512	1.05682	0.148056
Tb927.10.780	98.3007	95.1948	96.7477	59.2565	62.6571	60.9568	0.630223	1.22036e-21
Tb927.10.7800	54.5913	58.0145	56.3029	74.7071	76.6485	75.6778	1.34413	1.05266e-13
Tb927.10.7810	50.9148	53.2589	52.0868	58.0987	57.9494	58.0241	1.11396	0.0033392
Tb927.10.7820	77.6731	83.8706	80.7718	48.0646	49.0111	48.5379	0.600976	1.63249e-18
Tb927.10.7830	31.7606	34.4653	33.113	31.7174	32.9504	32.3339	0.976534	0.610318
Tb927.10.7840	97.9951	106.572	102.283	84.8451	89.2255	87.0353	0.850984	0.00023356
Tb927.10.7850	64.2722	73.1788	68.7255	84.0746	85.161	84.6178	1.23119	5.27255e-05
Tb927.10.7860	216.896	197.054	206.975	149.813	153.845	151.829	0.733616	4.89799e-13
Tb927.10.7870	53.8522	60.6747	57.2635	68.7263	73.7611	71.2437	1.24423	0.00019979
Tb927.10.7880	37.3511	37.972	37.6615	33.8588	34.4538	34.1563	0.906972	0.0101857
Tb927.10.7890	44.6831	42.1889	43.436	48.8892	48.8212	48.8552	1.12479	0.0020244
Tb927.10.790	121.263	123.063	122.163	88.2154	90.5118	89.3636	0.731574	2.47047e-16
Tb927.10.7900	69.2563	70.1499	69.7031	60.5528	61.4592	61.006	0.875264	0.000388071
Tb927.10.7910	31.1337	28.8534	29.9935	40.0403	42.4971	41.2687	1.37622	6.2659e-07
Tb927.10.7920	31.6785	38.0987	34.8886	35.1674	35.6826	35.425	1.01532	0.835167
Tb927.10.7930	260.501	231.029	245.765	229.264	233.367	231.315	0.941213	0.269125
Tb927.10.7940	71.7103	74.8596	73.2849	102.476	104.163	103.32	1.40984	7.55545e-20
Tb927.10.7950	51.8462	60.9314	56.3888	48.6367	49.3444	48.9905	0.868778	0.0700138
Tb927.10.7960	133.002	137.053	135.028	107.678	106.55	107.114	0.793238	2.61079e-08
Tb927.10.7970	71.577	77.1692	74.3731	61.7594	65.4586	63.609	0.855354	0.000381304
Tb927.10.7980	45.6685	51.1846	48.4266	73.1617	79.3259	76.2438	1.57448	1.23646e-19
Tb927.10.7990	88.0046	87.7422	87.8734	91.8311	98.8134	95.3222	1.08491	0.0444208
Tb927.10.800	58.622	56.1154	57.3687	57.2474	59.0254	58.1364	1.01349	0.741916
Tb927.10.8000	45.6648	46.1212	45.893	39.9147	39.6975	39.8061	0.867361	0.000273885
Tb927.10.8010	64.0898	60.0558	62.0728	95.9633	104.364	100.163	1.61391	6.52674e-23
Tb927.10.8020	167.954	161.1	164.527	170.341	179.106	174.724	1.062	0.212887
Tb927.10.8030	75.6091	81.0696	78.3393	156.285	164.098	160.191	2.04486	3.95973e-64
Tb927.10.8040	130.197	128.459	129.328	84.0409	84.834	84.4374	0.652902	1.06808e-25
Tb927.10.8050	38.1704	36.5549	37.3626	24.2412	23.9581	24.0997	0.645031	4.4433e-15
Tb927.10.8060	67.7268	65.3847	66.5557	89.2015	83.2453	86.2234	1.29538	1.74724e-10
Tb927.10.8070	58.7721	59.035	58.9036	69.471	70.4005	69.9357	1.18732	2.06204e-06
Tb927.10.8080	70.2611	74.4718	72.3665	67.6557	65.6624	66.6591	0.921087	0.0399184
Tb927.10.8090	97.6225	103.071	100.347	152.068	150.264	151.166	1.50631	1.1421e-21
Tb927.10.810	53.6284	50.9736	52.301	77.1513	79.5173	78.3343	1.49784	2.53154e-26
Tb927.10.8100	60.4769	61.743	61.1099	61.5213	64.2775	62.8994	1.02939	0.477719
Tb927.10.8110	115.274	122.707	118.991	107.279	107.312	107.296	0.901696	0.00842428
Tb927.10.8120	54.5702	56.3207	55.4455	61.5809	62.7104	62.1456	1.12086	0.00273812
Tb927.10.8130	46.4388	48.685	47.5619	63.8766	63.7609	63.8187	1.34174	1.72942e-13
Tb927.10.8140	77.2969	72.8172	75.0571	129.87	130.303	130.087	1.73321	9.08182e-34
Tb927.10.8150	104.837	113.973	109.405	107.566	111.643	109.605	1.00185	0.967348
Tb927.10.8160	78.638	84.9332	81.7856	104.934	108.399	106.666	1.30424	3.20229e-06
Tb927.10.8170	58.2027	57.8365	58.0196	67.3021	63.7563	65.5292	1.1294	0.00681219
Tb927.10.8180	47.0726	45.427	46.2498	33.7648	33.8641	33.8144	0.73114	3.3856e-16
Tb927.10.8190	187.23	169.934	178.582	314.008	317.98	315.994	1.76947	1.00646e-27
Tb927.10.820	76.2067	77.4109	76.8088	79.9531	81.0604	80.5068	1.04817	0.207406
Tb927.10.8200	82.0762	80.7092	81.3927	130.271	126.896	128.583	1.5797	1.52628e-33
Tb927.10.8210	53.7441	53.5594	53.6517	70.5666	67.9026	69.2346	1.29035	3.69005e-12
Tb927.10.8220	45.972	49.7916	47.8818	60.3863	66.289	63.3377	1.32299	6.41972e-06
Tb927.10.8230	677.442	568.186	622.814	147.327	155.418	151.373	0.243052	4.29818e-94
Tb927.10.8240	125.8	140.082	132.941	103.545	103.452	103.499	0.778517	9.80783e-09
Tb927.10.8250	29.701	32.6933	31.1971	27.9292	29.4574	28.6933	0.919863	0.176374
Tb927.10.8260	27.7976	30.5599	29.1788	29.227	32.1858	30.7064	1.05261	0.491381
Tb927.10.8270	57.1472	54.9984	56.0728	86.0801	81.3387	83.7094	1.4928	6.41637e-23
Tb927.10.8280	29.828	33.8971	31.8625	37.6779	36.2477	36.9628	1.15977	0.0450674
Tb927.10.830	151.386	120.325	135.856	70.6672	70.0777	70.3725	0.518017	3.10409e-22
Tb927.10.8310	50.8031	53.1185	51.9608	42.2751	42.7108	42.493	0.817807	1.45662e-05
Tb927.10.8320	183.526	192.031	187.779	391.745	358.404	375.075	1.99716	7.52169e-55
Tb927.10.8330	25.0235	24.5983	24.8109	30.5699	30.0719	30.3209	1.22198	0.000672628
Tb927.10.8340	0.099251	0.344355	0.221803	0.568008	0.388388	0.478198	2.11752	0.0399545
Tb927.10.8350	5.92529	4.36764	5.14646	5.29255	3.77703	4.53479	0.87894	0.574505
Tb927.10.8360	57.9555	61.2901	59.6228	69.1211	67.0464	68.0838	1.14181	0.000676225
Tb927.10.8370	53.9565	54.6901	54.3233	66.7989	63.2182	65.0085	1.19646	0.000715623
Tb927.10.8380	39.0866	43.2295	41.158	43.2431	39.3457	41.2944	1.003	0.966016
Tb927.10.8390	17.9414	16.2308	17.0861	16.4415	14.9561	15.6988	0.91877	0.126834
Tb927.10.840	54.0166	48.9989	51.5077	27.5698	28.5156	28.0427	0.544462	2.2034e-35
Tb927.10.8400	85.4312	91.4575	88.4443	80.5146	78.6147	79.5646	0.899525	0.0109865
Tb927.10.8410	76.8965	86.0987	81.4976	128.846	132.455	130.651	1.60308	6.1595e-24
Tb927.10.8420	41.4299	41.3309	41.3804	57.6652	53.8059	55.7356	1.34688	2.51275e-09
Tb927.10.8430	597.846	529.867	563.857	1145.05	1133.62	1139.33	2.02061	2.89391e-38
Tb927.10.8440	253.583	224.529	239.056	24.1909	23.0593	23.6251	0.0988211	0
Tb927.10.850	39.4625	39.0474	39.2549	33.7411	33.4373	33.5892	0.855662	7.04242e-05
Tb927.10.8530	62.141	61.1938	61.6674	188.643	164.169	176.406	2.86042	1.39411e-87
Tb927.10.8540	119.561	113.408	116.484	120.602	115.617	118.11	1.0139	0.722536
Tb927.10.8560	64.2558	66.4136	65.3347	66.0752	65.8531	65.9642	1.0096	0.834575
Tb927.10.8570	52.5845	52.1426	52.3636	29.7873	30.8017	30.2945	0.578621	2.9211e-47
Tb927.10.8580	66.0778	73.1908	69.6343	77.0883	78.408	77.7482	1.1165	0.0328819
Tb927.10.8590	52.489	51.9174	52.2032	49.587	50.3591	49.973	0.957294	0.281368
Tb927.10.860	37.6607	37.0841	37.3724	30.0701	31.2085	30.6393	0.820084	0.00280796
Tb927.10.8600	53.1645	54.7585	53.9615	40.601	40.3798	40.4904	0.75035	6.77751e-14
Tb927.10.8610	46.1004	45.9754	46.0379	54.1261	53.577	53.8516	1.1697	1.2165e-05
Tb927.10.8620	70.2554	72.9426	71.599	85.1225	88.2106	86.6665	1.21053	4.11223e-05
Tb927.10.8630	118.544	126.69	122.617	134.304	139.767	137.036	1.11763	0.00618075
Tb927.10.8640	45.6371	48.014	46.8256	51.9572	52.7609	52.359	1.11818	0.00878917
Tb927.10.8650	58.9022	62.3865	60.6444	82.6015	83.9744	83.288	1.37337	4.6863e-15
Tb927.10.8660	68.9651	69.7403	69.3527	76.5607	80.6521	78.6064	1.13358	0.00406182
Tb927.10.8670	94.4209	98.177	96.299	112.715	118.011	115.363	1.19808	0.000141682
Tb927.10.8680	32.609	31.9748	32.2919	33.9618	35.9849	34.9733	1.08325	0.0781127
Tb927.10.8690	80.7621	84.5908	82.6764	81.5196	83.7784	82.649	0.999709	0.995878
Tb927.10.870	55.0675	50.2365	52.652	35.8265	34.7371	35.2818	0.670088	3.09459e-18
Tb927.10.8700	130.905	121.608	126.256	159.721	172.411	166.066	1.31557	6.40208e-07
Tb927.10.8710	89.3552	78.4342	83.8947	96.4842	93.7769	95.1306	1.13392	0.0224014
Tb927.10.8720	129.021	120.626	124.823	144.527	149.329	146.928	1.17712	0.000227816
Tb927.10.8730	10.4551	10.0768	10.2659	10.8496	9.3289	10.0893	0.982207	0.820185
Tb927.10.8750	27.4834	25.981	26.7322	31.793	32.6116	32.2023	1.20477	0.000335202
Tb927.10.8760	21.7007	23.2188	22.4597	29.4996	29.6684	29.584	1.31713	8.75049e-08
Tb927.10.8770	46.0306	46.1206	46.0756	47.1628	46.5059	46.8344	1.01642	0.6856
Tb927.10.8780	50.3831	48.3567	49.3699	38.1339	38.4121	38.273	0.775236	4.44886e-08
Tb927.10.8790	62.0744	63.0431	62.5588	101.449	99.9701	100.71	1.60974	5.21452e-33
Tb927.10.880	74.8024	67.7109	71.2567	67.9409	64.0687	66.0048	0.926244	0.0939615
Tb927.10.8800	80.4843	78.6498	79.567	55.7675	57.6552	56.7114	0.712811	1.25279e-20
Tb927.10.8810	29.3443	28.3896	28.867	22.0289	22.0127	22.0208	0.762856	1.4688e-12
Tb927.10.8820	43.3259	44.0976	43.7117	53.5406	56.365	54.9528	1.25725	1.45756e-09
Tb927.10.8830	110.299	91.9815	101.14	41.9997	44.1841	43.0919	0.426102	4.64139e-48
Tb927.10.8840	71.0127	67.489	69.2508	61.7352	63.6982	62.7167	0.90576	0.0218403
Tb927.10.8850	57.871	63.3814	60.6262	58.1019	59.2742	58.6881	0.968034	0.439535
Tb927.10.8860	64.9579	61.1354	63.0466	18.3193	19.7483	19.0338	0.302019	8.00374e-157
Tb927.10.8870	97.1487	110.801	103.975	105.245	109.224	107.235	1.03136	0.530626
Tb927.10.8880	38.101	36.3464	37.2237	54.5157	57.4156	55.9657	1.50366	2.33494e-23
Tb927.10.8890	73.5018	69.0395	71.2706	57.0551	60.3592	58.7072	0.823906	0.000106777
Tb927.10.890	24.8015	20.6969	22.7492	29.1248	27.3667	28.2457	1.24161	0.000729247
Tb927.10.8900	49.9932	42.5268	46.26	25.6735	23.8661	24.7698	0.535399	1.17293e-24
Tb927.10.8910	38.2623	37.5001	37.8812	46.9402	47.2119	47.076	1.24273	2.89762e-07
Tb927.10.8920	70.8711	72.8456	71.8583	125.421	120.922	123.171	1.71393	1.19233e-45
Tb927.10.8930	94.2268	91.6581	92.9424	91.3988	96.1784	93.7886	1.00915	0.827982
Tb927.10.8940	941.838	823.271	882.554	762.631	739.567	751.099	0.851052	0.00878319
Tb927.10.8960	49.5848	47.2201	48.4025	52.9032	51.5962	52.2497	1.07943	0.122911
Tb927.10.8980	233.7	215.658	224.679	282.7	287.521	285.111	1.26902	2.87233e-09
Tb927.10.8990	27.1045	29.5789	28.3417	27.9623	30.3493	29.1558	1.0289	0.603707
Tb927.10.900	35.5402	36.0278	35.784	50.0023	54.0549	52.0286	1.45424	1.27988e-09
Tb927.10.9000	29.9632	28.7724	29.3678	28.2569	27.9902	28.1235	0.957631	0.274961
Tb927.10.9010	57.5127	54.9421	56.2274	70.1454	77.3894	73.7674	1.31224	2.24972e-07
Tb927.10.9020	28.1151	31.2567	29.6859	36.6064	37.3341	36.9702	1.24535	6.57833e-06
Tb927.10.9030	18.4304	19.7498	19.0901	27.9441	28.1773	28.0607	1.46974	2.45979e-08
Tb927.10.9040	23.0001	23.3653	23.1827	23.2586	22.7144	22.9865	0.991485	0.818595
Tb927.10.9050	40.3458	40.0975	40.2216	62.0466	65.2995	63.673	1.58317	1.68233e-33
Tb927.10.9060	43.2471	43.0781	43.1626	48.9889	50.1167	49.5528	1.14812	0.000389436
Tb927.10.9070	44.5306	47.8982	46.2144	49.3097	50.4676	49.8887	1.07952	0.0609058
Tb927.10.9080	111.403	115.565	113.484	381.139	360.118	370.629	3.26583	1.11672e-115
Tb927.10.9090	53.8254	56.3909	55.1082	50.7291	54.2565	52.4928	0.952716	0.336998
Tb927.10.910	31.9311	32.5253	32.2282	30.6895	31.3743	31.0319	0.962931	0.316778
Tb927.10.9100	22.8535	24.2906	23.5721	23.0088	22.9996	23.0042	0.975871	0.566882
Tb927.10.9110	36.6228	43.1169	39.8699	54.7528	60.5715	57.6622	1.44633	5.11273e-09
Tb927.10.9120	33.0704	32.6181	32.8442	44.9739	49.323	47.1485	1.43585	6.32547e-10
Tb927.10.9130	41.6631	44.0813	42.8722	70.6407	69.3495	69.9951	1.63254	7.12153e-38
Tb927.10.9140	53.6644	55.0642	54.3643	59.416	58.7159	59.0659	1.08644	0.020995
Tb927.10.9150	91.7993	97.5376	94.6684	125.295	133.085	129.19	1.36474	8.52142e-14
Tb927.10.9160	44.131	48.7029	46.417	54.1133	53.6407	53.877	1.16066	0.000509526
Tb927.10.9170	112.537	120.056	116.297	105.203	106.966	106.084	0.912202	0.0339285
Tb927.10.9180	44.4279	44.1814	44.3046	34.554	35.4708	35.0124	0.790357	1.8747e-08
Tb927.10.9190	169.558	154.271	161.914	161.105	164.82	162.962	1.00648	0.905167
Tb927.10.920	15.3434	16.6882	16.0158	21.9669	22.8237	22.3953	1.39836	2.01114e-07
Tb927.10.9200	30.2466	33.3648	31.8057	38.2002	37.5684	37.8843	1.19098	0.000368022
Tb927.10.9210	25.3311	29.314	27.3226	23.0105	22.749	22.8798	0.837323	0.00138687
Tb927.10.9220	73.9326	71.6576	72.7951	21.0748	22.9984	22.0366	0.302912	1.09008e-103
Tb927.10.9230	37.7448	39.654	38.6994	45.4624	44	44.7312	1.15576	0.000170691
Tb927.10.9240	46.976	46.9416	46.9588	44.432	45.0792	44.7556	0.953134	0.250048
Tb927.10.9250	207.019	201.266	204.142	230.308	226.244	228.276	1.1182	0.00295864
Tb927.10.9260	60.0429	58.195	59.1189	103.885	111.884	107.885	1.82509	1.04389e-44
Tb927.10.9270	50.1827	54.7457	52.4642	67.0735	69.1135	68.0935	1.29791	1.83858e-07
Tb927.10.9280	28.8636	29.3992	29.1314	32.1136	32.0433	32.0784	1.10114	0.00819518
Tb927.10.9290	102.585	111.753	107.169	94.737	95.878	95.3075	0.889319	0.00435497
Tb927.10.930	31.2163	31.4902	31.3532	26.5657	28.855	27.7104	0.884018	0.00521189
Tb927.10.9300	107.797	102.504	105.15	63.9843	63.4729	63.7286	0.606079	4.454e-37
Tb927.10.9310	72.6835	76.694	74.6887	57.4997	57.3889	57.4443	0.769099	7.77974e-11
Tb927.10.9320	27.6578	30.3603	29.0091	18.9353	18.988	18.9617	0.653647	2.50897e-12
Tb927.10.9330	63.3567	56.5491	59.9529	55.5567	54.9787	55.2677	0.921869	0.0698373
Tb927.10.9350	36.7446	36.665	36.7048	40.6021	37.8798	39.241	1.06896	0.0920518
Tb927.10.9360	65.925	70.65	68.2875	56.1537	50.1503	53.152	0.77822	2.21085e-07
Tb927.10.9370	97.8674	102.634	100.251	134.558	139.028	136.793	1.36454	1.91601e-16
Tb927.10.9380	65.5782	66.8475	66.2128	55.1088	56.7308	55.9198	0.844601	3.84767e-06
Tb927.10.9390	62.3239	69.8996	66.1118	62.4502	61.0025	61.7264	0.933581	0.156477
Tb927.10.940	74.893	78.4568	76.6749	61.5607	67.0217	64.2912	0.838683	0.000486049
Tb927.10.9400	89.5691	90.0853	89.8272	97.2964	100.005	98.6505	1.0983	0.0138974
Tb927.10.9410	70.532	80.2046	75.3683	71.173	73.7237	72.4484	0.96127	0.417804
Tb927.10.9420	55.9734	53.2822	54.6278	49.2188	51.9385	50.5786	0.926007	0.0588302
Tb927.10.9430	143.612	135.577	139.595	170.916	170.551	170.733	1.22308	3.70937e-07
Tb927.10.9440	100.521	97.2586	98.8898	122.403	125.018	123.71	1.25103	3.44567e-09
Tb927.10.9450	251.766	253.514	252.64	12.9422	12.2808	12.6115	0.0499023	0
Tb927.10.9460	173.656	179.073	176.365	12.6265	10.4918	11.5591	0.0654554	3.20455e-235
Tb927.10.9490	49.9553	51.1148	50.5351	2.36347	1.98979	2.17663	0.0430042	0
Tb927.10.950	50.4723	56.4829	53.4776	43.9057	45.1444	44.5251	0.832611	0.000103017
Tb927.10.9510	31.5917	27.323	29.4574	2.37168	1.76429	2.06798	0.0700956	3.52833e-108
Tb927.10.9520	0	0.315791	0.157896	0	0.0733295	0.0366647	0.269734	0.222296
Tb927.10.9530	0.705391	0.26222	0.483805	0.175518	0.284152	0.229835	0.487655	0.144428
Tb927.10.9550	1.04241	3.26318	2.15279	3.00331	2.14692	2.57512	1.19458	0.633565
Tb927.10.9560	34.1367	34.7748	34.4557	33.2719	31.6486	32.4603	0.941899	0.229066
Tb927.10.9570	149.81	131.937	140.874	88.1979	84.1236	86.1608	0.611614	6.46048e-18
Tb927.10.9580	56.8152	59.7285	58.2719	56.9212	62.2688	59.595	1.02294	0.713403
Tb927.10.9590	47.4432	46.2634	46.8533	43.4606	46.03	44.7453	0.955177	0.279706
Tb927.10.960	16.934	19.8679	18.401	20.4476	20.3844	20.416	1.10939	0.0719698
Tb927.10.9600	5.58816	3.90492	4.74654	1.85092	2.09186	1.97139	0.415874	3.07181e-12
Tb927.10.9610	4.75927	4.48195	4.62061	2.04278	1.88978	1.96628	0.425698	9.10092e-10
Tb927.10.9620	6.76159	8.20204	7.48181	3.36489	3.76821	3.56655	0.477737	1.19327e-07
Tb927.10.9630	5.94982	8.93827	7.44404	3.41879	3.30393	3.36136	0.451693	1.52539e-06
Tb927.10.9640	47.3561	50.4647	48.9104	44.5036	44.7331	44.6184	0.912231	0.0408756
Tb927.10.9650	34.7782	32.4926	33.6354	51.9918	50.5212	51.2565	1.52387	3.64174e-22
Tb927.10.9660	35.5492	35.2524	35.4008	36.9126	36.0496	36.4811	1.03046	0.418664
Tb927.10.9670	64.2108	65.2535	64.7322	57.155	57.0023	57.0787	0.881763	0.00118778
Tb927.10.9680	45.136	45.9564	45.5462	65.3692	65.1849	65.2771	1.43316	1.0028e-21
Tb927.10.9690	34.6555	33.1662	33.9108	26.3025	26.487	26.3948	0.778374	1.3463e-09
Tb927.10.970	49.175	48.045	48.61	46.169	46.2768	46.2229	0.950896	0.254737
Tb927.10.9700	25.85	26.2628	26.0564	18.049	17.9511	18	0.6908	9.65166e-24
Tb927.10.9720	53.9648	57.9434	55.9541	43.1099	43.4906	43.3002	0.773852	1.90162e-10
Tb927.10.9730	96.4485	94.8178	95.6331	78.7057	71.7083	75.207	0.786274	3.07076e-08
Tb927.10.9740	109.982	108.379	109.181	97.2688	96.2753	96.7721	0.886337	0.000586039
Tb927.10.9750	22.6306	19.2386	20.9346	21.3409	20.015	20.6779	0.987718	0.826602
Tb927.10.9760	33.6383	32.0941	32.8662	36.3283	35.054	35.6911	1.08585	0.0899447
Tb927.10.9770	31.4254	31.314	31.3697	47.0353	48.2211	47.6282	1.51835	6.94013e-30
Tb927.10.9780	32.3453	33.3668	32.856	55.4462	57.045	56.2456	1.71191	9.04477e-48
Tb927.10.9790	52.5245	62.9327	57.7286	93.8617	85.6327	89.7472	1.55429	6.27929e-11
Tb927.10.980	31.8362	32.7677	32.302	33.9238	38.0413	35.9825	1.11416	0.0244912
Tb927.10.9800	1294.06	1277.8	1285.93	2042.6	2141.26	2091.93	1.62679	9.7449e-22
Tb927.10.9810	47.6443	56.306	51.9751	84.5067	80.9927	82.7497	1.59188	3.25844e-16
Tb927.10.9820	39.7941	41.649	40.7215	65.4662	69.3196	67.3929	1.65505	1.72516e-36
Tb927.10.9830	166.133	163.262	164.698	237.078	233.681	235.379	1.42912	2.73286e-22
Tb927.10.9840	115.089	127.562	121.325	124.264	135.961	130.112	1.07251	0.154649
Tb927.10.9850	37.4321	39.332	38.382	27.104	28.1023	27.6031	0.719249	7.37624e-15
Tb927.10.9860	39.1031	38.7861	38.9446	49.3785	46.7818	48.0802	1.23439	9.02343e-07
Tb927.10.9870	63.4109	60.9822	62.1966	85.0616	85.237	85.1493	1.36906	3.17386e-14
Tb927.10.9880	320.851	310.338	315.595	503.306	511.543	507.425	1.60785	1.96889e-30
Tb927.10.9890	43.1826	41.9648	42.5737	61.6342	60.1411	60.8877	1.43013	5.9485e-22
Tb927.10.990	62.2027	62.297	62.2498	12.6628	13.1551	12.909	0.20746	8.01132e-264
Tb927.10.9900	63.6051	62.1505	62.8778	71.5083	73.0245	72.2664	1.14937	0.000109589
Tb927.10.9910	94.5851	87.9753	91.2802	95.8766	99.2132	97.5449	1.0687	0.0969572
Tb927.10.9920	29.5784	29.2495	29.4139	50.4006	49.7895	50.095	1.70301	5.21717e-36
Tb927.10.9930	33.9877	38.1477	36.0677	40.4303	41.5333	40.9818	1.13624	0.00663169
Tb927.10.9940	17.4954	17.6453	17.5704	23.9355	25.8192	24.8773	1.41629	3.3008e-06
Tb927.10.9950	45.3272	48.3776	46.8524	55.6148	57.7454	56.6801	1.20981	1.12768e-05
Tb927.10.9960	25.7192	29.8155	27.7673	37.4785	38.9807	38.2296	1.37676	7.6474e-09
Tb927.10.9970	48.1538	49.6353	48.8945	58.9501	56.5043	57.7272	1.18059	3.51737e-05
Tb927.10.9980	26.1036	29.6835	27.8935	29.1853	30.4026	29.7939	1.06817	0.268943
Tb927.10.9990	84.0882	84.3741	84.2312	122.011	123.159	122.585	1.45535	6.216e-21
Tb927.11.1000	99.1025	102.307	100.705	123.97	126.403	125.187	1.24313	1.00912e-06
Tb927.11.10000	128.74	139.679	134.21	82.4967	87.8081	85.1524	0.63456	3.58827e-23
Tb927.11.10010	86.4242	89.0355	87.7299	89.0514	90.8524	89.9519	1.02536	0.500962
Tb927.11.10020	69.2541	78.9086	74.0814	83.8127	84.9342	84.3735	1.13889	0.00797765
Tb927.11.10040	62.0629	55.474	58.7685	98.41	99.6148	99.0124	1.6849	5.17544e-18
Tb927.11.10050	121.766	117.379	119.572	195.053	190.818	192.935	1.61346	4.64434e-26
Tb927.11.10060	176.962	175.343	176.153	284.07	274.289	279.18	1.58481	1.96671e-34
Tb927.11.10070	113.257	113.991	113.624	128.796	121.668	125.232	1.10202	0.0152217
Tb927.11.10080	80.9789	73.7822	77.3805	108.274	107.726	108	1.39574	1.85853e-12
Tb927.11.10090	60.7722	57.6076	59.1899	63.168	62.6664	62.9172	1.06298	0.122457
Tb927.11.1010	63.2084	69.1057	66.157	86.4134	89.8897	88.1516	1.33248	4.27439e-11
Tb927.11.10100	73.3607	72.9655	73.1631	89.6211	88.7542	89.1876	1.21898	2.50405e-05
Tb927.11.10110	71.0034	66.0484	68.5259	72.2744	70.3488	71.3116	1.04063	0.335739
Tb927.11.10120	71.2928	69.4898	70.3913	63.5703	63.5028	63.5366	0.902625	0.00668784
Tb927.11.10130	39.8969	38.7967	39.3468	39.7848	42.2188	41.0018	1.04228	0.393979
Tb927.11.10140	42.8303	44.0891	43.4597	103.332	101.655	102.493	2.35812	6.19764e-93
Tb927.11.10150	66.0402	68.8821	67.4612	105.488	105.401	105.444	1.56302	7.46459e-22
Tb927.11.10160	1413.85	1254.18	1334.02	2588.89	2546.69	2567.79	1.92486	4.19985e-29
Tb927.11.10170	72.9124	64.5469	68.7296	95.0521	97.9182	96.4851	1.40398	3.73479e-11
Tb927.11.10180	54.728	57.2475	55.9877	45.2825	47.3421	46.3123	0.827259	1.29885e-06
Tb927.11.10190	53.3011	53.7645	53.5328	48.7084	51.9467	50.3275	0.940177	0.146643
Tb927.11.1020	265.544	272.29	268.917	466.878	455.065	460.971	1.71416	6.47639e-31
Tb927.11.10200	91.6549	91.9339	91.7944	74.3082	77.9004	76.1043	0.82915	3.48455e-07
Tb927.11.10210	41.0947	45.4332	43.264	37.5824	38.8315	38.207	0.883131	0.00420168
Tb927.11.10220	138.921	143.635	141.278	152.102	158.093	155.098	1.09791	0.0344739
Tb927.11.10230	118.56	116.068	117.314	144.91	147.859	146.385	1.24784	4.43333e-10
Tb927.11.10240	150.672	139.431	145.051	219.07	217.601	218.335	1.50525	1.39938e-24
Tb927.11.10250	52.4487	51.6175	52.0331	61.7253	64.2808	63.0031	1.21098	0.000104669
Tb927.11.10260	69.6897	74.8332	72.2615	73.1899	77.6626	75.4263	1.04386	0.308942
Tb927.11.10270	54.1295	60.4669	57.2982	44.7294	50.0791	47.4042	0.827499	0.00147
Tb927.11.10280	45.2136	45.7966	45.5051	53.2604	53.9093	53.5848	1.17756	3.22636e-05
Tb927.11.10290	26.6638	27.3175	26.9906	37.0226	35.8735	36.4481	1.35015	4.66324e-07
Tb927.11.1030	64.3667	57.7203	61.0435	56.3073	57.0806	56.6939	0.928793	0.0935301
Tb927.11.10300	59.0132	57.7392	58.3762	68.5884	70.889	69.7387	1.19474	3.63558e-06
Tb927.11.10320	57.9444	56.6814	57.3129	61.5296	65.2753	63.4025	1.10641	0.0136238
Tb927.11.10330	42.463	43.9091	43.1861	51.2187	57.2063	54.2125	1.25548	8.02056e-07
Tb927.11.10340	86.1919	82.1358	84.1638	103.366	106.133	104.749	1.24468	2.09522e-08
Tb927.11.10350	69.4478	70.8877	70.1678	56.0832	58.3949	57.239	0.815844	4.48564e-07
Tb927.11.10360	39.6302	39.6243	39.6272	35.8695	35.5645	35.717	0.901301	0.0108472
Tb927.11.10370	42.9247	39.8905	41.4076	55.9863	53.4033	54.6948	1.32085	9.87937e-11
Tb927.11.10380	81.0559	78.1891	79.6225	73.0538	72.8964	72.9751	0.916527	0.0198538
Tb927.11.10390	31.7162	30.5181	31.1171	29.6963	29.807	29.7516	0.95615	0.24544
Tb927.11.1040	56.4475	58.9815	57.7145	67.9447	71.0499	69.4973	1.20422	1.83979e-06
Tb927.11.10400	66.2754	64.1758	65.2256	75.8745	81.28	78.5773	1.20494	0.000255155
Tb927.11.10410	41.425	49.6175	45.5212	44.2564	45.2489	44.7527	0.983085	0.81377
Tb927.11.10420	71.9221	79.3467	75.6344	135.149	133.462	134.305	1.7755	4.32982e-31
Tb927.11.10430	59.9818	64.2599	62.1209	52.0558	52.4557	52.2557	0.84119	1.20937e-05
Tb927.11.10440	51.897	51.4454	51.6712	55.3944	55.0623	55.2283	1.06882	0.150546
Tb927.11.10450	58.7516	59.2093	58.9804	60.4958	62.5422	61.519	1.04313	0.278239
Tb927.11.10460	70.1762	76.3646	73.2704	73.8914	77.3185	75.605	1.03192	0.485878
Tb927.11.10470	50.9502	54.7494	52.8498	42.3265	41.8926	42.1095	0.796743	1.40066e-08
Tb927.11.10480	29.252	29.7096	29.4808	57.6095	57.04	57.3247	1.94441	1.77996e-74
Tb927.11.10490	43.5271	42.9221	43.2246	47.7178	48.4127	48.0652	1.11203	0.00411977
Tb927.11.1050	75.5236	75.515	75.5193	89.2013	91.7776	90.4894	1.1983	1.51881e-06
Tb927.11.10500	26.7623	26.9155	26.8389	26.3513	26.2026	26.277	0.979036	0.653034
Tb927.11.10510	89.0501	95.4225	92.2363	101.028	107.116	104.072	1.1284	0.00498345
Tb927.11.10520	37.8025	36.7826	37.2925	37.0244	37.435	37.2297	0.99834	0.966226
Tb927.11.10530	31.909	30.0612	30.9851	29.1857	26.4636	27.8247	0.897722	0.1118
Tb927.11.10540	141.199	134.903	138.051	121.99	123.975	122.983	0.890859	0.0134631
Tb927.11.10550	45.9741	44.3429	45.1585	50.0483	52.8364	51.4424	1.13926	0.000746889
Tb927.11.10560	97.2409	96.4507	96.8458	123.334	123.932	123.633	1.2766	2.58194e-09
Tb927.11.10570	52.6298	56.4217	54.5257	78.5144	84.6262	81.5703	1.49611	3.01628e-18
Tb927.11.10580	43.1296	42.7654	42.9475	40.436	40.4436	40.4398	0.941616	0.0890497
Tb927.11.10590	56.3969	56.9635	56.6802	54.0938	55.9036	54.9987	0.970404	0.414876
Tb927.11.1060	40.9387	42.0669	41.5028	35.2676	33.5579	34.4127	0.829026	9.30211e-06
Tb927.11.10600	47.4186	51.2669	49.3428	56.307	56.4859	56.3965	1.1429	0.00250295
Tb927.11.10610	38.1796	38.2634	38.2215	38.5744	35.1297	36.8521	0.964032	0.387265
Tb927.11.10620	82.5014	81.1715	81.8365	64.8101	70.8248	67.8174	0.828929	0.000183014
Tb927.11.10630	33.7787	32.7661	33.2724	38.1025	37.216	37.6592	1.1318	0.00080346
Tb927.11.10640	43.2935	41.1399	42.2167	20.1469	22.3751	21.261	0.503812	2.52217e-45
Tb927.11.10650	48.3565	51.1633	49.7599	57.4019	59.3163	58.3591	1.17283	7.14466e-05
Tb927.11.10660	19.676	18.0115	18.8438	22.3891	20.6643	21.5267	1.14236	0.0179881
Tb927.11.10670	31.8237	33.0234	32.4235	32.4276	33.3291	32.8783	1.01406	0.710709
Tb927.11.10680	61.3419	55.2858	58.3138	36.2287	37.4789	36.8538	0.632146	9.37463e-13
Tb927.11.10690	164.817	154.981	159.899	71.5547	72.5983	72.0765	0.45079	3.30828e-95
Tb927.11.1070	102.042	90.621	96.3314	106.9	105.212	106.056	1.10095	0.0492869
Tb927.11.10700	90.7192	90.1158	90.4175	70.298	73.3479	71.8229	0.794463	1.36849e-08
Tb927.11.10710	39.3516	36.5018	37.9267	54.4168	56.7016	55.5592	1.46497	2.76435e-18
Tb927.11.10720	67.9785	73.9701	70.9743	91.536	93.4763	92.5062	1.30337	9.6496e-09
Tb927.11.10730	58.9269	56.4756	57.7013	62.3518	61.7256	62.0387	1.07517	0.0892969
Tb927.11.10740	81.8898	79.5679	80.7288	86.8678	89.9944	88.4311	1.09554	0.0324286
Tb927.11.10750	69.9089	75.0194	72.4641	62.9344	67.6496	65.292	0.901098	0.0150836
Tb927.11.10760	93.6253	98.2755	95.9504	98.4333	99.2857	98.8595	1.03032	0.453079
Tb927.11.10770	93.0963	96.9995	95.0479	114.886	115.81	115.348	1.21357	1.20568e-07
Tb927.11.10780	65.1076	65.8346	65.4711	98.6587	96.5954	97.627	1.49104	2.50317e-24
Tb927.11.1080	80.2518	77.617	78.9344	108.335	115.101	111.718	1.41542	6.14862e-18
Tb927.11.10800	124.439	118.219	121.329	154.779	155.495	155.137	1.27868	5.93838e-11
Tb927.11.10810	61.5335	52.0535	56.7935	9.5315	10.8105	10.171	0.17916	6.35395e-156
Tb927.11.10820	118.64	118.735	118.688	153.466	160.389	156.927	1.32227	3.11477e-14
Tb927.11.10830	78.2064	81.3565	79.7814	106.227	109.792	108.009	1.35388	5.658e-11
Tb927.11.10840	29.5277	31.2678	30.3977	32.19	34.7347	33.4624	1.101	0.0442557
Tb927.11.10850	58.9707	67.0583	63.0145	79.7554	87.7677	83.7616	1.32931	8.47684e-08
Tb927.11.10860	61.5108	67.8032	64.657	84.8519	91.884	88.368	1.36679	3.53304e-11
Tb927.11.10870	54.7418	52.1705	53.4562	57.6797	58.8978	58.2887	1.09051	0.0661718
Tb927.11.10880	76.4892	85.1145	80.8019	70.9191	68.67	69.7945	0.863706	0.00112229
Tb927.11.10890	54.0287	56.1478	55.0883	39.3161	40.401	39.8585	0.7236	2.02062e-15
Tb927.11.1090	5.3674	4.20054	4.78397	9.78356	7.628	8.70578	1.8197	4.30433e-10
Tb927.11.10900	64.0801	67.3506	65.7153	50.5285	51.5048	51.0167	0.776343	7.26107e-11
Tb927.11.10920	77.0473	79.8247	78.436	72.744	75.6737	74.2088	0.946189	0.166869
Tb927.11.10930	50.4254	48.648	49.5367	80.0764	83.8491	81.9627	1.65472	4.79568e-38
Tb927.11.10940	55.3583	43.1567	49.2575	35.6648	36.4355	36.0501	0.731957	4.83271e-05
Tb927.11.10950	77.3878	75.765	76.5764	82.2361	81.6015	81.9188	1.06975	0.072821
Tb927.11.10960	54.6564	56.9778	55.8171	76.2466	79.0631	77.6549	1.39128	1.53379e-18
Tb927.11.10970	67.3878	71.3398	69.3638	68.6901	70.9312	69.8107	1.0065	0.887178
Tb927.11.10980	72.0796	73.3652	72.7224	49.1451	50.481	49.813	0.685066	1.43696e-13
Tb927.11.10990	76.8858	70.7022	73.794	102.176	102.218	102.197	1.38494	1.85318e-15
Tb927.11.1100	5.1763	4.17639	4.67634	9.82453	7.59258	8.70856	1.86172	2.50603e-11
Tb927.11.11000	81.1228	87.2933	84.2081	92.341	96.3769	94.359	1.12058	0.00499465
Tb927.11.11010	342.812	321.428	332.12	216.168	216.222	216.195	0.650961	8.57345e-21
Tb927.11.11020	42.3557	41.9584	42.1571	30.5587	30.0288	30.2937	0.718583	7.46026e-16
Tb927.11.11030	58.2133	55.0876	56.6505	70.0533	70.1705	70.1119	1.23766	4.33429e-06
Tb927.11.11040	44.1816	48.129	46.1553	37.3811	34.5814	35.9812	0.779362	6.67836e-06
Tb927.11.11050	32.7512	35.6514	34.2013	40.3723	40.945	40.6587	1.18877	0.000552277
Tb927.11.11080	61.1662	60.4979	60.8321	66.9363	63.1448	65.0406	1.06915	0.150798
Tb927.11.11090	44.6385	51.7743	48.2064	54.4823	52.9806	53.7314	1.11458	0.0510897
Tb927.11.11100	83.1408	85.3938	84.2673	151.752	152.551	152.152	1.80552	1.18888e-42
Tb927.11.11110	28.0474	34.4623	31.2549	34.4282	34.3754	34.4018	1.10059	0.151231
Tb927.11.11120	66.6967	72.4622	69.5794	89.4737	93.0761	91.2749	1.31185	2.31446e-08
[truncated: 5,585 more rows]

## Sheet: BSF v PCF mapq>1
GeneID	BSF1	BSF2	BSF	PCF1	PCF2	PCF	Fold Change	PValue
mVSG1954	2.42272	1.49014	1.95643	14.0134	18.5664	16.2899	8.32706	6.08881e-45
mVSG397	3.87511	3.79723	3.83617	19.464	28.5295	23.9968	6.25449	7.24921e-45
mVSG531	13.3346	10.7695	12.0521	9.08622	12.4536	10.7699	0.894166	0.352406
mVSG639	0.104351	0.154345	0.129348	1.26786	1.48988	1.37887	10.5106	6.3517e-22
mVSG653	4.5242	4.80637	4.66529	4.84385	5.68924	5.26655	1.12978	0.224683
Tb04.24M18.150	40.5341	36.8656	38.6999	45.541	41.3124	43.4267	1.1219	0.133902
Tb04.3I12.100	96.32	104.8	100.56	38.0299	37.2688	37.6494	0.374374	1.5142e-57
Tb05.30F7.410	0.515256	0.725824	0.62054	1.18016	0.410126	0.79514	1.27165	0.685832
Tb06.3A7.270	47.2886	43.3712	45.3299	41.1496	39.9087	40.5292	0.894091	0.00595743
Tb06.3A7.960	170.359	166.358	168.359	90.173	82.2384	86.2057	0.511934	6.867e-58
Tb07.26A24.210	0	0	0	0	0	0	1	1
Tb11.01.2730	39.636	36.5451	38.0906	26.064	24.8185	25.4413	0.667904	3.71576e-18
Tb11.02.5105	0	0	0	0	0	0	1	1
Tb11.02.5360	0	0.0806471	0.0403236	0.0409776	0.0379746	0.0394761	0.973042	1
Tb11.02.5370	0	0	0	0	0	0	1	1
Tb11.02.5380	0.0514424	0	0.0257212	0	0.017914	0.00895701	0.388902	0.454486
Tb11.02.5390	3.17435	2.82391	2.99913	4.10288	4.60857	4.35573	1.4536	1.86501e-07
Tb11.02.5400	26.0609	28.3151	27.188	72.0224	78.6046	75.3135	2.77005	6.30692e-81
Tb11.02.5410	0.211374	0.375173	0.293274	0.381258	0.294432	0.337845	1.14318	0.769848
Tb11.02.5420	1.70277	1.71809	1.71043	1.60707	1.72833	1.6677	0.975843	0.851367
Tb11.02.5430	0	0	0	0	0	0	1	1
Tb11.02.5440	0	0	0	0	0	0	1	1
Tb427.BES10.0	0	0	0	0	0	0	1	1
Tb427.BES10.1	10.0843	4.68157	7.38293	1.27235	1.24747	1.25991	0.171007	3.63346e-10
Tb427.BES10.10	0	0	0	0	0	0	1	1
Tb427.BES10.2	3.58862	2.46165	3.02513	1.01627	1.24606	1.13116	0.375269	8.96708e-09
Tb427.BES10.3	14.4946	16.5548	15.5247	2.36415	1.93671	2.15043	0.138338	5.75998e-97
Tb427.BES10.4	6.69729	4.98195	5.83962	0.647562	0.436441	0.542001	0.0930644	2.24351e-31
Tb427.BES10.5	0.235607	0.387208	0.311407	0.0655813	0.0486202	0.0571008	0.187601	2.13089e-05
Tb427.BES10.6	5.57364	5.76539	5.66951	0.0821342	0.0507434	0.0664388	0.0123856	2.5957e-67
Tb427.BES10.7	0.0807314	0	0.0403657	0.0404489	0	0.0202244	0.524381	0.62652
Tb427.BES10.8	0.124884	0.270916	0.1979	0.0125141	0	0.00625706	0.040148	2.56419e-06
Tb427.BES10.9	0	0	0	0	0	0	1	1
Tb427.BES122.1	5.31091	2.51085	3.91088	1.65852	1.30052	1.47952	0.378623	0.000451538
Tb427.BES122.10	21.2643	25.0115	23.1379	1.90629	1.00107	1.45368	0.0627493	3.47247e-35
Tb427.BES122.11	0.64769	0.357653	0.502671	0	0	0	0.00417072	1.09933e-13
Tb427.BES122.2	0.653683	0.583187	0.618435	0.623838	0.650386	0.637112	1.03111	1
Tb427.BES122.3	10.3451	12.4936	11.4193	1.68847	1.7588	1.72363	0.151134	5.40362e-73
Tb427.BES122.4	0.0508673	0	0.0254337	0.331319	0.377894	0.354606	12.2361	0.000373071
Tb427.BES122.5	3.48087	2.96564	3.22325	1.10175	1.08968	1.09571	0.340165	8.123e-43
Tb427.BES122.6	0.932057	1.27106	1.10156	0.0198719	0.0184156	0.0191437	0.0187718	9.31732e-38
Tb427.BES122.7	1.42429	1.5382	1.48124	0.0679629	0.110219	0.0890909	0.0624004	6.53649e-27
Tb427.BES122.8	0.601509	0.76815	0.68483	0.237147	0.233503	0.235325	0.344051	6.04799e-14
Tb427.BES122.9	0.0366961	0.144739	0.0907176	0.0551575	0.0681538	0.0616557	0.689653	0.77694
Tb427.BES126.1	0.236789	0.0359214	0.136355	0.355915	0.211431	0.283673	2.06265	0.0118168
Tb427.BES126.10	1.26509	1.00339	1.13424	0	0.0766169	0.0383085	0.036951	3.31384e-29
Tb427.BES126.11	19.0905	18.6914	18.891	0.253487	0.0626428	0.158065	0.00832532	1.41834e-255
Tb427.BES126.12	0.152138	0.0375046	0.0948214	0.0381129	0	0.0190565	0.219701	0.0725006
Tb427.BES126.13	0.0605974	0	0.0302987	0	0.0281362	0.0140681	0.524086	0.626305
Tb427.BES126.14	0.161985	0.0798642	0.120925	0.0405798	0	0.0202899	0.184059	0.0407327
Tb427.BES126.15	5.13847	3.72796	4.43321	0	0.0618097	0.0309049	0.00771307	1.27079e-72
Tb427.BES126.2	120.106	62.4549	91.2806	6.39828	4.82188	5.61008	0.0614603	2.91927e-45
Tb427.BES126.3	23.3416	11.8775	17.6095	3.51784	2.86883	3.19334	0.181406	4.92928e-14
Tb427.BES126.4	83.9254	84.757	84.3412	13.8817	13.2147	13.5482	0.160592	0
Tb427.BES126.5	0.814824	1.66433	1.23958	0.874824	0.918809	0.896817	0.723754	0.240868
Tb427.BES126.6	2.38632	1.85717	2.12174	1.05728	0.9157	0.98649	0.464626	2.93086e-17
Tb427.BES126.7	0.079324	0.0782188	0.0787714	0.0397437	0.0736623	0.056703	0.733264	0.651602
Tb427.BES126.8	0.0924178	0.328068	0.210243	0	0.0171643	0.00858215	0.0489645	7.10495e-09
Tb427.BES126.9	0.0339116	0.0668781	0.0503948	0.0169907	0.0629823	0.0399865	0.818542	1
Tb427.BES129.1	0	0	0	0	0	0	1	1
Tb427.BES129.10	0.305204	0.36783	0.336517	0	0.0314911	0.0157456	0.0562364	9.60866e-08
Tb427.BES129.11	0.210751	0.155861	0.183306	0.0395973	0.0244636	0.0320305	0.182903	0.00174851
Tb427.BES129.12	11.6088	12.9337	12.2712	0	0.0350007	0.0175003	0.00197711	7.83947e-94
Tb427.BES129.13	0	0.0375046	0.0187523	0	0	0	0.140443	1
Tb427.BES129.14	1.77747	1.00488	1.39117	0.0237484	0.044016	0.0338822	0.025982	1.93344e-31
Tb427.BES129.2	0.880706	0.398033	0.639369	0.478032	0.545231	0.511631	0.804186	0.46416
Tb427.BES129.3	0.440353	0.289478	0.364916	0.478032	0.851923	0.664978	1.82768	0.0404628
Tb427.BES129.4	5.22947	3.92884	4.57915	1.73115	1.51757	1.62436	0.354812	9.28818e-14
Tb427.BES129.5	0.182233	0.0598981	0.121066	0.121739	0.0987156	0.110227	0.911976	1
Tb427.BES129.6	0.406038	0.327584	0.366811	0.277415	0.411336	0.344375	0.946034	0.898755
Tb427.BES129.7	0.404293	0.350043	0.377168	0.271731	0.260974	0.266353	0.706661	0.0347433
Tb427.BES129.8	0.966479	0.250793	0.608636	0.305833	0.188947	0.24739	0.409394	0.0475037
Tb427.BES129.9	0.039662	0.0391094	0.0393857	0	0	0	0.0392434	0.0633083
Tb427.BES134.1	21.0924	20.8883	20.9904	18.1699	18.0054	18.0877	0.861697	0.00129826
Tb427.BES134.2	1.66107	0.800762	1.23091	0.721278	0.428475	0.574877	0.467193	0.0163139
Tb427.BES134.3	1.1262	0.740341	0.933272	0.250783	0.188829	0.219806	0.236751	3.24415e-09
Tb427.BES134.4	79.7466	80.7948	80.2707	12.9049	11.2329	12.0689	0.150228	0
Tb427.BES134.5	0	0	0	0	0.0474295	0.0237148	6.93925	1
Tb427.BES134.6	1.23273	1.10088	1.1668	0.466139	0.442778	0.454459	0.39028	2.0291e-08
Tb427.BES15.1	0.036429	0	0.0182145	0.0273781	0.0507434	0.0390607	2.09418	0.510236
Tb427.BES15.10	8.36046	6.73527	7.54786	0.109512	0.0507434	0.0801278	0.0110568	1.28064e-70
Tb427.BES15.11	1.15154	0.832694	0.992115	0	0.0356449	0.0178224	0.0217318	2.05302e-18
Tb427.BES15.12	6.79972	5.07529	5.9375	0.0236588	0.0548124	0.0392356	0.00702605	3.86589e-100
Tb427.BES15.2	20.4127	12.4118	16.4122	2.33028	1.23401	1.78215	0.108597	1.19511e-13
Tb427.BES15.3	3.47246	1.91255	2.6925	0.862066	0.653638	0.757852	0.281783	1.50867e-07
Tb427.BES15.4	59.9544	60.2525	60.1035	7.47375	7.49614	7.48495	0.124568	0
Tb427.BES15.5	0.612067	0.402359	0.507213	0.238516	0.505227	0.371872	0.745722	0.533037
Tb427.BES15.6	2.44741	2.40358	2.42549	0.459835	0.421554	0.440694	0.181718	3.21364e-74
Tb427.BES15.7	0.79324	0.62575	0.709495	0	0.0736623	0.0368312	0.0560235	4.89344e-23
Tb427.BES15.8	3.69636	4.01269	3.85452	0.118935	0.0472367	0.0830859	0.021904	2.3137e-72
Tb427.BES15.9	1.62864	1.31152	1.47008	0	0.0504131	0.0252066	0.0192697	1.17278e-36
Tb427.BES28.1	0.475654	0.180395	0.328025	0.568295	0.25483	0.411562	1.24852	0.603367
Tb427.BES28.10	1.35646	2.37417	1.86532	0.0509721	0	0.0254861	0.0146131	1.00573e-26
Tb427.BES28.11	1.65994	1.5109	1.58542	0.0255901	0	0.012795	0.00906233	5.39492e-42
Tb427.BES28.12	0	0	0	0	0	0	1	1
Tb427.BES28.13	0.114104	0.0750092	0.0945564	0	0	0	0.0316422	0.0321345
Tb427.BES28.14	0	0	0	0	0	0	1	1
Tb427.BES28.15	0.970638	0.413887	0.692263	0.0262875	0	0.0131438	0.021334	3.25886e-15
Tb427.BES28.2	0	0	0	0	0	0	1	1
Tb427.BES28.3	0	0.036079	0.0180395	0	0	0	0.140443	1
Tb427.BES28.4	1.67673	1.1941	1.43541	0.684519	0.547852	0.616186	0.429308	4.18121e-06
Tb427.BES28.5	48.6922	50.9049	49.7985	9.56176	8.93396	9.24786	0.185633	5.37289e-234
Tb427.BES28.6	0.110738	0	0.0553689	0.0184943	0.102834	0.0606641	1.12478	1
Tb427.BES28.7	2.87936	2.66422	2.77179	0.691679	0.773766	0.732723	0.265033	1.59869e-56
Tb427.BES28.8	3.50985	3.56126	3.53555	0.71361	0.590459	0.652034	0.184774	1.40411e-23
Tb427.BES28.9	2.04259	1.81859	1.93059	0	0.0184156	0.00920779	0.00577995	8.39742e-63
Tb427.BES29.1	0.036429	0	0.0182145	0.255529	0.135316	0.195422	9.95963	6.99636e-06
Tb427.BES29.2	12.8246	8.96267	10.8937	3.72743	2.51483	3.12113	0.286417	5.59247e-11
Tb427.BES29.3	5.18937	2.50409	3.84673	2.12059	1.57215	1.84637	0.480186	0.00811227
Tb427.BES29.4	145.816	148.838	147.327	21.194	22.4553	21.8247	0.148203	0
Tb427.BES29.5	7.92873	7.6587	7.79371	0.40536	0.400698	0.403029	0.0522375	4.71871e-81
Tb427.BES29.6	0.962567	0.650849	0.806708	0.0551171	0.025539	0.0403281	0.0519894	1.21766e-19
Tb427.BES29.7	1.64317	0.997092	1.32013	0.0316645	0.058688	0.0451763	0.038386	8.77887e-15
Tb427.BES29.8	0.151219	0.111834	0.131526	0.132589	0	0.0662946	0.497654	0.30924
Tb427.BES29.9	10.5841	7.68876	9.13644	0.147677	0.223944	0.185811	0.0207054	1.08273e-91
Tb427.BES40.1	0	0	0	0.0549963	0.0169886	0.0359925	12.887	0.251416
Tb427.BES40.10	842.228	768.496	805.362	0.0339814	0.0157456	0.0248635	3.38593e-05	0
Tb427.BES40.11	111.92	111.841	111.88	0	0.185924	0.0929618	0.000934821	0
Tb427.BES40.12	197.196	191.036	194.116	0.0444651	0.082413	0.063439	0.000367592	0
Tb427.BES40.13	0.788865	0.651469	0.720167	0	0	0	0.00111012	9.41696e-51
Tb427.BES40.14	21.9926	19.7307	20.8616	0	0.00920779	0.00460389	0.000306178	0
Tb427.BES40.15	0.942661	0.656137	0.799399	0	0	0	0.00187401	1.30151e-29
Tb427.BES40.16	636.791	554.687	595.739	0.0339814	0.220438	0.12721	0.000223967	0
Tb427.BES40.17	123.031	114.901	118.966	0	0	0	6.82583e-05	0
Tb427.BES40.18	0	0	0	0	0	0	1	1
Tb427.BES40.19	0	0.0646022	0.0323011	0	0	0	0.140445	1
Tb427.BES40.2	1796.24	1761.22	1778.73	3.93457	2.62392	3.27925	0.00183641	0
Tb427.BES40.20	567.614	453.403	510.508	0	0	0	6.0254e-06	0
Tb427.BES40.21	5.5125	5.76183	5.63716	0	0	0	0.000396437	2.96631e-119
Tb427.BES40.22	92717.9	74996.6	83857.3	0.0262875	0.121805	0.0740464	9.29303e-07	0
Tb427.BES40.3	767.58	758.051	762.816	1.12291	0.76601	0.94446	0.0012335	0
Tb427.BES40.4	216.654	198.07	207.362	0.170511	0.0607753	0.115643	0.000558024	0
Tb427.BES40.5	538.278	513.551	525.915	0.325692	0.4716	0.398646	0.000769388	0
Tb427.BES40.6	117.826	114.605	116.215	0.15047	0.232405	0.191437	0.00173029	0
Tb427.BES40.7	36.1399	28.1007	32.1203	0.503937	0.462428	0.483183	0.0150519	0
Tb427.BES40.8	624.651	555.607	590.129	9.55728	8.64432	9.1008	0.0154126	0
Tb427.BES40.9	10.2584	9.02188	9.64013	0.0185216	0.0343286	0.0264251	0.00292749	1.76393e-237
Tb427.BES51.1	0.036429	0.0538822	0.0451556	0.0730081	0.118401	0.0957047	2.09881	0.157558
Tb427.BES51.10	3.22233	3.3363	3.27931	0.0538161	0	0.026908	0.00921052	3.97306e-41
Tb427.BES51.11	3.99199	3.36863	3.68031	0.153855	0.196047	0.174951	0.0485654	2.67714e-54
Tb427.BES51.12	1.55166	1.03648	1.29407	0.0752349	0.0348607	0.0550478	0.0435123	1.83812e-30
Tb427.BES51.2	14.765	9.90033	12.3327	2.10835	1.54251	1.82543	0.148021	1.87084e-22
Tb427.BES51.3	2.40882	2.4678	2.43831	0.971784	0.813416	0.8926	0.365734	1.3285e-12
Tb427.BES51.4	29.9957	33.5796	31.7876	5.66999	4.72298	5.19649	0.163307	1.20278e-122
Tb427.BES51.5	2.77493	3.20092	2.98792	0.734511	0.632063	0.683287	0.229125	1.9426e-16
Tb427.BES51.6	2.95071	2.41331	2.68201	2.7244	2.49267	2.60853	0.972343	0.722159
Tb427.BES51.7	2.97465	2.77677	2.87571	0.0993593	0.0276234	0.0634914	0.0221671	8.93866e-91
Tb427.BES51.8	0.0339116	0.100317	0.0671144	0.0339814	0	0.0169907	0.2725	0.221292
Tb427.BES51.9	7.8918	7.88844	7.89012	0.0812472	0.0501954	0.0657213	0.00853157	8.94286e-162
Tb427.BES56.1	0.072858	0	0.036429	0.118638	0.0930295	0.105834	2.83776	0.0372509
Tb427.BES56.10	0.0265677	0	0.0132838	0	0	0	0.140436	1
Tb427.BES56.11	0	0	0	0	0	0	1	1
Tb427.BES56.12	0	0	0	0	0	0	1	1
Tb427.BES56.13	6.1204	2.05243	4.08641	0.04966	0.0345155	0.0420878	0.0107375	6.07178e-21
Tb427.BES56.2	6.45952	4.80021	5.62987	1.46968	1.21708	1.34338	0.238639	4.49932e-22
Tb427.BES56.3	2.86229	1.30265	2.08247	1.37894	1.29492	1.33693	0.642775	0.0940194
Tb427.BES56.4	35.719	39.8389	37.7789	6.55633	7.34418	6.95026	0.184151	3.33088e-140
Tb427.BES56.5	5.20965	5.69105	5.45035	0.255901	0.166003	0.210952	0.0391254	1.01372e-65
Tb427.BES56.6	0	0.0194468	0.00972341	0	0.0045785	0.00228925	0.299875	0.625466
Tb427.BES56.7	1.6658	1.31016	1.48798	0.0198719	0.0368312	0.0283515	0.0203377	2.25448e-49
Tb427.BES56.8	1.86411	1.91636	1.89024	0	0.0184156	0.00920779	0.00590123	3.65879e-62
Tb427.BES56.9	1.19991	1.90156	1.55074	0.0429423	0.0994883	0.0712153	0.0486615	2.7308e-20
Tb427.BES64.1	19.7638	26.42	23.0919	0.866676	0.632277	0.749477	0.0324577	2.78732e-96
Tb427.BES64.2	8.7005	12.9698	10.8352	0.230782	0.095053	0.162917	0.0150378	2.37255e-77
Tb427.BES65.1	1.877	1.60407	1.74054	0.564262	0.421233	0.492748	0.282952	3.75807e-13
Tb427.BES65.10	0.105154	0.103689	0.104422	0	0	0	0.0392434	0.0638697
Tb427.BES65.11	0	0.0375046	0.0187523	0	0	0	0.140443	1
Tb427.BES65.12	0	0	0	0	0	0	1	1
Tb427.BES65.13	1.71752	1.42745	1.57249	0	0.0455695	0.0227848	0.0162872	4.95232e-43
Tb427.BES65.2	1.55639	0.890128	1.22326	0.670626	0.679292	0.674959	0.553415	0.00439996
Tb427.BES65.3	43.2754	45.0374	44.1564	6.66142	5.33804	5.99973	0.13569	6.93755e-181
Tb427.BES65.4	0.101323	0	0.0506614	0.152297	0.0470455	0.0996714	1.87169	0.512456
Tb427.BES65.5	1.75522	1.26404	1.50963	0.26679	0.352544	0.309667	0.206561	2.12337e-40
Tb427.BES65.6	0	0	0	0	0	0	1	1
Tb427.BES65.7	0	0	0	0	0	0	1	1
Tb427.BES65.8	0.169558	0.300952	0.235255	0.0169907	0.0157456	0.0163681	0.080084	9.68447e-05
Tb427.BES65.9	0.079703	0.052395	0.066049	0	0	0	0.0316424	0.0320069
Tb427.BES98.1	0.770618	0.542772	0.656695	1.25024	0.920077	1.08516	1.64534	0.0203166
Tb427.BES98.10	3.95993	3.22793	3.59393	0	0	0	0.00119088	1.05208e-42
Tb427.BES98.11	0	0	0	0	0	0	1	1
Tb427.BES98.12	2.80185	2.99695	2.8994	0.0713804	0.0220498	0.0467151	0.016445	1.38308e-77
Tb427.BES98.2	2.83263	1.65748	2.24505	2.38618	1.99452	2.19035	0.975591	0.918675
Tb427.BES98.3	13.8979	15.7136	14.8057	2.60469	2.25612	2.4304	0.164011	3.02358e-91
Tb427.BES98.4	0.295301	0.473177	0.384239	0.0924716	0.34278	0.217626	0.578709	0.143926
Tb427.BES98.5	0.473319	0.593128	0.533224	0.108692	0.119041	0.113867	0.214921	1.14434e-18
Tb427.BES98.6	0	0	0	0	0	0	1	1
Tb427.BES98.7	0.079324	0.156438	0.117881	0	0.0184156	0.00920779	0.0932311	0.000583654
Tb427.BES98.8	0.101735	0.200634	0.151185	0	0	0	0.0178315	0.00107636
Tb427.BES98.9	0.721925	0.369116	0.54552	0.0267931	0	0.0133965	0.0275526	2.08391e-14
Tb927.1.10	0	0	0	0	0	0	1	1
Tb927.1.1000	119.843	127.874	123.859	163.515	165.899	164.707	1.32977	4.50943e-14
Tb927.1.1010	17.6925	18.1144	17.9034	12.783	12.3304	12.5567	0.701219	1.22167e-12
Tb927.1.1020	0.0293053	0	0.0146527	0.0146828	0.0136068	0.0141448	0.97485	1
Tb927.1.1030	0.218574	0.323293	0.270933	0.342226	0.329832	0.336029	1.236	0.477527
Tb927.1.1040	3.75401	5.22593	4.48997	4.24118	4.61392	4.42755	0.98611	0.969232
Tb927.1.1050	25.0044	24.0054	24.5049	20.187	19.4397	19.8134	0.80848	8.51217e-08
Tb927.1.1060	13.3312	14.5165	13.9239	21.3698	22.7658	22.0678	1.58493	2.22617e-10
Tb927.1.1080	33.8582	32.8786	33.3684	29.7611	28.5246	29.1428	0.873256	0.00417894
Tb927.1.110	502.027	542.237	522.132	290.529	279.099	284.814	0.545421	7.29195e-50
Tb927.1.1100	31.3156	31.7434	31.5295	29.3075	27.8	28.5538	0.905471	0.0105633
Tb927.1.1120	7.91386	7.10327	7.50856	11.0141	11.6045	11.3093	1.50675	3.5737e-07
Tb927.1.1130	0	0	0	0.0608697	0.0282044	0.044537	27.7459	0.0160597
Tb927.1.1140	0.0699071	0	0.0349535	0.0175128	0	0.00875639	0.299912	0.626393
Tb927.1.1150	20.448	23.3184	21.8832	28.363	27.9755	28.1693	1.28699	1.2399e-05
Tb927.1.1160	38.6221	41.0527	39.8374	52.5136	51.9962	52.2549	1.31157	6.04113e-11
Tb927.1.1170	138.25	139	138.625	186.048	183.544	184.796	1.33297	5.70963e-08
Tb927.1.1200	7.53712	7.37471	7.45592	10.6583	9.64749	10.1529	1.36095	0.000103984
Tb927.1.1210	0	0.0850966	0.0425483	0	0	0	0.140445	1
Tb927.1.1220	91.9842	94.8156	93.3999	133.861	135.111	134.486	1.43986	1.12102e-19
Tb927.1.1230	37.41	38.4279	37.919	39.0121	38.4724	38.7423	1.02163	0.623963
Tb927.1.1240	0.254509	0.167309	0.210909	0.244407	0.413601	0.329004	1.57003	0.103627
Tb927.1.1270	0	0	0	0	0	0	1	1
Tb927.1.1300	0.0406278	0.0801235	0.0603756	0	0	0	0.0516503	0.126473
Tb927.1.1310	0	0.0286288	0.0143144	0	0	0	0.140443	1
Tb927.1.1330	12.6978	11.8539	12.2759	17.8537	16.8451	17.3494	1.413	2.71014e-07
Tb927.1.1340	30.1803	29.793	29.9866	30.6644	31.3261	30.9953	1.03373	0.405741
Tb927.1.1350	31.5726	27.9054	29.739	30.6552	30.6619	30.6586	1.03101	0.513853
Tb927.1.1370	0	0	0	0.0184399	0	0.00921996	6.94289	0.500632
Tb927.1.1380	3.77145	3.76189	3.76667	3.56077	3.2897	3.42523	0.908742	0.285177
Tb927.1.1390	0	0	0	0	0	0	1	1
Tb927.1.1400	10.1913	8.90444	9.54787	8.33789	7.12787	7.73288	0.809324	0.0632799
Tb927.1.1420	56.8567	54.0761	55.4664	71.0709	77.544	74.3075	1.33988	4.04336e-12
Tb927.1.1470	0	0	0	0.0213979	0	0.0106989	6.94299	0.500677
Tb927.1.1500	1.78762	1.26173	1.52468	0.971077	0.524221	0.747649	0.489463	0.000796001
Tb927.1.1530	25.2493	23.3401	24.2947	19.9238	19.6304	19.7771	0.814069	2.36862e-07
Tb927.1.1540	46.5413	46.4605	46.5009	51.6759	50.589	51.1325	1.09953	0.0099619
Tb927.1.1550	76.0762	79.2125	77.6444	69.7819	72.555	71.1684	0.91664	0.0178857
Tb927.1.1560	2.39581	2.51539	2.4556	0.880849	0.88032	0.880585	0.358922	1.83985e-21
Tb927.1.1580	40.6892	43.2683	41.9787	72.7437	71.8954	72.3195	1.72252	4.66016e-30
Tb927.1.1600	15.7238	16.0391	15.8815	16.9451	17.682	17.3135	1.0903	0.0260108
Tb927.1.1610	0	0	0	0	0.128637	0.0643186	18.8059	0.0639535
Tb927.1.1620	28.6455	30.0638	29.3546	46.505	45.9392	46.2221	1.57445	4.70034e-31
Tb927.1.1630	1.94307	1.45616	1.69961	1.05142	1.26307	1.15724	0.684536	0.10575
Tb927.1.1640	0.0356506	0.0351539	0.0354022	0	0.016553	0.00827652	0.299843	0.62637
Tb927.1.1660	0	0.0833717	0.0416859	0.021181	0.0588863	0.0400336	0.972743	1
Tb927.1.1670	31.5841	29.6501	30.6171	32.9008	32.2671	32.5839	1.06424	0.106788
Tb927.1.1680	69.2967	70.3531	69.8249	84.0861	91.7168	87.9014	1.25912	3.78347e-06
Tb927.1.1690	56.5855	54.7864	55.686	90.9165	90.8523	90.8844	1.63211	1.65931e-41
Tb927.1.1700	32.1953	34.794	33.4947	59.9798	61.2532	60.6165	1.80961	8.24553e-42
Tb927.1.1710	72.8324	68.7933	70.8128	71.951	73.4767	72.7138	1.02687	0.547551
Tb927.1.1720	85.7273	88.7263	87.2268	79.4657	85.7738	82.6197	0.947315	0.190208
Tb927.1.1730	81.5172	87.2621	84.3896	109.465	107.998	108.731	1.28838	1.14781e-10
Tb927.1.1740	3.63421	3.49045	3.56233	2.31593	2.32323	2.31958	0.651184	5.5668e-21
Tb927.1.1750	47.3701	48.5701	47.9701	36.8454	35.4651	36.1553	0.753584	4.66546e-11
Tb927.1.1760	40.5195	45.4949	43.0072	30.2816	35.3745	32.8281	0.763626	0.0038936
Tb927.1.1770	87.246	100.312	93.7788	106.409	107.38	106.894	1.13972	0.0498519
Tb927.1.1790	128.646	136.27	132.458	72.8151	80.9084	76.8617	0.580432	4.87103e-28
Tb927.1.1820	109.738	106.077	107.907	83.0144	86.0718	84.5431	0.78358	7.94455e-11
Tb927.1.1840	56.5723	55.1098	55.841	34.0658	35.8555	34.9607	0.62622	1.95401e-30
Tb927.1.1850	48.5192	52.0085	50.2639	37.5775	40.1897	38.8836	0.773694	4.05765e-09
Tb927.1.1880	57.1161	59.0461	58.0811	47.5298	47.7685	47.6491	0.820388	3.11616e-07
Tb927.1.1890	43.7063	44.3364	44.0213	40.4027	39.8698	40.1362	0.911713	0.00858629
Tb927.1.1910	51.6835	50.6203	51.1519	41.3473	42.7983	42.0728	0.822563	1.56513e-07
Tb927.1.1920	44.363	47.5415	45.9522	24.0286	24.647	24.3378	0.529684	2.15934e-38
Tb927.1.1930	42.7799	36.1672	39.4735	50.638	45.6306	48.1343	1.2194	0.00156058
Tb927.1.1960	80.1691	83.1713	81.6702	95.6229	96.9381	96.2805	1.17889	4.63138e-06
Tb927.1.1980	82.397	87.5619	84.9794	80.8171	87.0552	83.9362	0.987849	0.789725
Tb927.1.1990	64.1389	59.5249	61.8319	45.4938	45.7218	45.6078	0.737701	2.00634e-07
Tb927.1.2020	3.067	3.75009	3.40855	0.921996	0.683543	0.80277	0.236413	7.74332e-09
Tb927.1.2040	4.85877	5.32639	5.09258	0.734397	0.592354	0.663376	0.130183	3.22267e-62
Tb927.1.2100	231.885	217.24	224.562	466.179	452.525	459.352	2.04554	5.20332e-48
Tb927.1.2110	41.8273	44.0808	42.954	31.5406	32.7935	32.1671	0.748943	1.61215e-12
Tb927.1.2120	81.5844	72.2329	76.9086	65.6808	58.1725	61.9267	0.805138	4.29202e-05
Tb927.1.2150	55.9108	59.5948	57.7528	21.2098	18.2133	19.7116	0.341084	1.82926e-36
Tb927.1.2160	69.3489	63.8615	66.6052	45.3707	49.8073	47.589	0.714823	4.14046e-06
Tb927.1.2190	51.9147	46.0313	48.973	40.9387	38.487	39.7129	0.810902	2.54149e-05
Tb927.1.2200	48.8894	51.7952	50.3423	31.1292	28.1047	29.617	0.587874	8.65801e-12
Tb927.1.2210	152.789	157.738	155.263	220.418	209.51	214.964	1.38439	2.08633e-18
Tb927.1.2230	589.743	562.122	575.932	655.828	650.311	653.07	1.13395	0.000789963
Tb927.1.2260	252.481	212.041	232.261	453.242	426.328	439.785	1.89353	6.84224e-31
Tb927.1.2310	167.679	136.14	151.91	465.063	416.714	440.889	2.90234	1.03271e-55
Tb927.1.2320	66.6796	66.1388	66.4092	58.2676	58.3652	58.3164	0.878157	0.00362184
Tb927.1.2330	4.0958	3.25884	3.67732	2.10873	2.29519	2.20196	0.59978	1.26156e-05
Tb927.1.2340	0	0	0	0	0	0	1	1
Tb927.1.2420	35.2778	37.2262	36.252	31.5958	31.3484	31.4721	0.868059	0.0270389
Tb927.1.2430	0	0.0920822	0.0460411	0	0.0867181	0.0433591	0.974498	1
Tb927.1.2570	147.678	140.223	143.95	126.444	124.412	125.428	0.871328	0.00142244
Tb927.1.2580	96.617	98.3401	97.4785	119.201	120.173	119.687	1.22782	4.41104e-09
Tb927.1.2600	26.8438	18.3607	22.6023	16.5843	15.0646	15.8244	0.700147	0.000429105
Tb927.1.2640	70.9221	72.6803	71.8012	72.2475	73.9105	73.079	1.01784	0.671224
Tb927.1.2670	127.033	112.684	119.858	127.843	125.2	126.522	1.05562	0.229726
Tb927.1.270	56.9156	52.4408	54.6782	22.0952	19.5857	20.8405	0.38098	3.75203e-31
Tb927.1.2700	64.424	66.4385	65.4313	83.4265	89.5691	86.4978	1.32211	2.01502e-11
Tb927.1.2710	26.7092	28.0652	27.3872	27.493	26.113	26.803	0.978448	0.626159
Tb927.1.2730	59.3592	60.1657	59.7624	71.9323	73.2075	72.5699	1.21434	1.61694e-06
Tb927.1.2740	75.9376	75.9078	75.9227	68.6402	72.5834	70.6118	0.930169	0.0534438
Tb927.1.2750	223.612	215.896	219.754	216.541	213.187	214.864	0.977739	0.544913
Tb927.1.2760	303.284	344.194	323.739	351.261	362.521	356.891	1.10236	0.126438
Tb927.1.2770	46.7703	49.8753	48.3228	34.1257	33.8252	33.9755	0.703042	1.01333e-13
Tb927.1.2780	11.5123	9.21313	10.3627	8.27584	6.50733	7.39158	0.71251	0.0425319
Tb927.1.280	0.517081	0.305926	0.411504	0.207259	0.096035	0.151647	0.376903	0.125946
Tb927.1.2820	35.9304	38.6043	37.2674	86.7179	74.446	80.582	2.16187	1.38202e-45
Tb927.1.290	59.1737	43.2308	51.2022	26.4456	24.9577	25.7016	0.50197	8.56459e-17
Tb927.1.2970	99.9043	103.957	101.931	94.399	85.6463	90.0226	0.882948	0.00933701
Tb927.1.2980	49.5151	50.8835	50.1993	53.3382	52.087	52.7126	1.05001	0.185148
Tb927.1.2985	160.904	158.288	159.596	161.742	172.249	166.996	1.04657	0.377624
Tb927.1.2990	77.5829	83.8932	80.7381	96.5637	99.044	97.8039	1.21136	8.84424e-06
Tb927.1.30	0	0	0	0	0	0	1	1
Tb927.1.3000	87.5936	92.6498	90.1217	76.8684	79.352	78.1102	0.866756	0.000273704
Tb927.1.3010	52.167	54.0866	53.1268	73.4196	74.6436	74.0316	1.39348	6.74557e-16
Tb927.1.3030	130.985	127.533	129.259	222.968	223.083	223.026	1.72543	8.24256e-50
Tb927.1.3040	72.0788	69.6175	70.8482	149.637	148.469	149.053	2.10383	2.28169e-80
Tb927.1.3050	74.2311	77.7137	75.9724	129.288	125.996	127.642	1.67998	1.92566e-45
Tb927.1.3070	97.8702	101.216	99.543	180.455	191.116	185.786	1.86644	6.69181e-60
Tb927.1.3110	155.796	161.676	158.736	156.828	162.724	159.776	1.0066	0.860287
Tb927.1.3120	12.0711	12.6688	12.3699	12.0041	13.0978	12.5509	1.01491	0.764969
Tb927.1.3130	74.6297	69.6167	72.1232	57.1033	58.6124	57.8579	0.802307	4.93654e-08
Tb927.1.3150	105.914	106.011	105.962	131.989	135.797	133.893	1.26367	1.57452e-10
Tb927.1.3170	105.382	112.866	109.124	148.974	147.968	148.471	1.36047	2.25987e-15
Tb927.1.3180	1227.95	1108.82	1168.39	2128.72	2037.42	2083.07	1.78286	7.3631e-29
Tb927.1.3200	133.194	130.282	131.738	183.145	189.483	186.314	1.41439	3.83147e-20
Tb927.1.3220	79.5091	86.789	83.149	77.0782	76.6848	76.8815	0.924569	0.0514505
Tb927.1.3230	60.155	58.0933	59.1242	77.2226	75.6938	76.4582	1.29316	5.77056e-13
Tb927.1.3250	53.1164	50.2489	51.6826	43.7772	42.6579	43.2175	0.836205	1.69448e-05
Tb927.1.3260	58.9196	53.6064	56.263	50.346	49.1628	49.7544	0.884323	0.0079542
Tb927.1.3270	51.5353	50.5467	51.041	54.7625	54.0302	54.3964	1.06572	0.0689332
Tb927.1.3280	66.8869	60.6178	63.7524	78.0214	81.0188	79.5201	1.24754	1.60087e-05
Tb927.1.3290	65.9577	67.1597	66.5587	72.116	71.0549	71.5855	1.07549	0.0486021
Tb927.1.3300	60.0011	57.0874	58.5442	46.8028	48.7105	47.7566	0.815829	5.87873e-08
Tb927.1.3310	172.269	158.456	165.363	187.245	204.663	195.954	1.18516	0.000168981
Tb927.1.3320	20.2001	19.4604	19.8303	4.42453	3.61887	4.0217	0.202566	5.22738e-71
Tb927.1.3350	3.50693	5.97303	4.73998	1.31781	1.18423	1.25102	0.264507	2.73676e-08
Tb927.1.3390	102.794	100.907	101.851	91.1204	85.4408	88.2806	0.866607	0.00524793
Tb927.1.3400	85.5199	88.6646	87.0923	91.4283	97.6431	94.5357	1.08559	0.0460571
Tb927.1.3410	51.5105	56.9059	54.2082	51.7741	50.7258	51.2499	0.945304	0.225754
Tb927.1.3450	18.7068	17.4803	18.0936	21.611	20.5041	21.0576	1.16369	0.00141087
Tb927.1.3550	38.3995	36.2374	37.3185	12.0741	11.3329	11.7035	0.313549	2.61209e-79
Tb927.1.3560	67.4074	69.6741	68.5408	46.4499	43.5356	44.9927	0.656346	5.98128e-28
Tb927.1.3610	30.3986	31.9069	31.1528	15.3573	15.8164	15.5869	0.500503	1.63234e-24
Tb927.1.370	34.9321	33.134	34.033	16.1218	14.2105	15.1661	0.445517	1.22281e-66
Tb927.1.3730	0	0	0	0.648577	0.400698	0.524637	30.7251	0.0167476
Tb927.1.3800	53.7662	66.373	60.0696	62.2135	64.3263	63.2699	1.05319	0.500884
Tb927.1.3810	129.891	112.785	121.338	152.957	149.574	151.266	1.24672	0.000182888
Tb927.1.3820	210.486	200.923	205.705	166.658	163.334	164.996	0.80209	1.56075e-07
Tb927.1.3830	610.541	505.798	558.17	114.203	107	110.601	0.198149	1.90418e-128
Tb927.1.3840	50.3011	52.1168	51.2089	44.8127	45.7911	45.3019	0.88468	0.00113225
Tb927.1.3860	46.0974	43.3378	44.7176	38.9318	37.6061	38.269	0.85577	5.28991e-05
Tb927.1.3880	55.8134	52.3024	54.0579	41.2212	39.5877	40.4044	0.747417	1.06442e-11
Tb927.1.3890	63.7255	65.7319	64.7287	51.2402	49.3501	50.2952	0.776878	1.48398e-05
Tb927.1.3910	64.7443	63.1627	63.9535	71.016	73.695	72.3555	1.13145	0.000914685
Tb927.1.3940	87.8951	85.1297	86.5124	93.3569	90.8427	92.0998	1.06457	0.107036
Tb927.1.3950	272.197	243.995	258.096	110.233	116.835	113.534	0.439924	3.60992e-64
Tb927.1.40	0	0	0	0	0	0	1	1
Tb927.1.400	32.6795	30.4906	31.5851	26.011	23.3845	24.6977	0.781551	0.00272105
Tb927.1.4010	10.2009	8.43988	9.32039	10.7736	10.4861	10.6299	1.14061	0.0254202
Tb927.1.4020	13.4921	11.5118	12.5019	15.4112	14.0222	14.7167	1.17679	0.101044
Tb927.1.4040	45.4652	43.0037	44.2345	34.2388	33.0746	33.6567	0.760827	2.86859e-10
Tb927.1.4050	58.2426	50.542	54.3923	60.4818	61.2133	60.8475	1.11875	0.0187255
Tb927.1.4100	117.11	114.955	116.032	348.634	313.927	331.281	2.8549	1.38006e-115
Tb927.1.4140	4.63333	4.43537	4.53435	3.50757	3.61169	3.55963	0.785509	0.0145989
Tb927.1.4160	101.606	100.264	100.935	159.517	164.84	162.179	1.6069	8.83082e-28
Tb927.1.4180	53.967	54.3413	54.1542	48.2883	47.3934	47.8409	0.883372	0.000458812
Tb927.1.4220	75.2366	84.4914	79.864	101.285	97.1016	99.1933	1.24185	2.36235e-06
Tb927.1.4230	97.4988	101.4	99.4491	90.6372	84.893	87.7651	0.882375	0.00156299
Tb927.1.4250	40.0428	39.7504	39.8966	48.6884	49.5625	49.1254	1.23138	7.47552e-09
Tb927.1.4280	32.4023	27.9437	30.173	25.7241	24.0634	24.8937	0.824997	0.000512368
Tb927.1.4300	39.7783	40.5532	40.1657	32.6349	30.7039	31.6694	0.788282	1.90908e-07
Tb927.1.4310	85.5627	66.98	76.2714	52.972	55.212	54.092	0.709227	1.17468e-06
Tb927.1.4340	55.5335	53.1249	54.3292	52.9722	53.8631	53.4177	0.983296	0.64737
Tb927.1.4370	117.243	110.784	114.013	90.8619	92.5075	91.6847	0.804202	7.16801e-09
Tb927.1.4380	85.0956	94.3667	89.7312	76.5337	80.8492	78.6915	0.877001	0.00284479
Tb927.1.4400	85.8616	96.1931	91.0273	81.0706	88.5992	84.8349	0.932061	0.178074
Tb927.1.4410	69.9399	77.4079	73.6739	65.2631	67.3347	66.2989	0.899897	0.0129991
Tb927.1.4420	43.2015	42.2344	42.718	71.7621	70.1574	70.9598	1.66108	3.2752e-45
Tb927.1.4440	22.3706	22.3499	22.3603	29.603	32.1201	30.8616	1.38059	4.93541e-06
Tb927.1.4450	47.9108	47.8242	47.8675	43.5972	46.854	45.2256	0.944909	0.149202
Tb927.1.4470	68.2035	64.752	66.4778	76.8729	73.7649	75.3189	1.13293	0.00180888
Tb927.1.4480	51.4101	48.1014	49.7558	54.8641	57.1426	56.0033	1.12562	0.00519841
Tb927.1.4490	187.628	155.628	171.628	95.312	109.082	102.197	0.595616	5.88527e-14
Tb927.1.4500	163.308	156.239	159.773	101.33	96.9465	99.1382	0.620444	2.91485e-35
Tb927.1.4520	66.5328	68.994	67.7634	37.626	38.7897	38.2078	0.563891	9.11934e-55
Tb927.1.4540	1.13758	1.09836	1.11797	0.51059	0.341124	0.425857	0.379617	4.33561e-08
Tb927.1.4620	0	0.0920822	0.0460411	0.327515	0.173436	0.250476	4.73326	0.114384
Tb927.1.4650	224.795	180.739	202.767	35.107	37.0166	36.0618	0.177877	1.43862e-148
Tb927.1.4680	57.1017	61.7322	59.4169	83.0341	86.0667	84.5504	1.42299	3.11164e-15
Tb927.1.4690	133.56	131.628	132.594	178.411	190.223	184.317	1.39021	2.99842e-18
Tb927.1.470	34.2308	32.0202	33.1255	14.4045	14.1652	14.2848	0.431352	2.55384e-29
Tb927.1.4700	51.9696	57.2993	54.6344	78.2717	79.9254	79.0986	1.44768	5.54032e-15
Tb927.1.4710	62.9164	65.6242	64.2703	42.486	42.6508	42.5684	0.662345	7.38585e-13
Tb927.1.4720	78.8025	80.8088	79.8057	96.5733	97.4941	97.0337	1.21587	2.18999e-08
Tb927.1.4730	120.49	108.801	114.645	143.845	149.09	146.468	1.27777	1.02374e-06
Tb927.1.4740	56.7233	55.6187	56.171	46.2233	46.0972	46.1603	0.821789	2.98646e-08
Tb927.1.4760	55.319	55.9752	55.6471	43.5214	44.4087	43.9651	0.790101	1.89725e-11
Tb927.1.4780	55.1819	60.0401	57.611	84.728	84.0345	84.3813	1.46456	4.23204e-22
Tb927.1.480	18.9808	19.1586	19.0697	8.04932	8.12583	8.08758	0.424148	1.33082e-102
Tb927.1.4800	43.77	42.8438	43.3069	38.5552	39.3673	38.9612	0.899751	0.0132879
Tb927.1.4830	94.9103	79.6092	87.2598	58.7174	59.7998	59.2586	0.679198	5.19835e-11
Tb927.1.4890	44.8831	43.3899	44.1365	0.330703	0.166003	0.248353	0.00560932	0
Tb927.1.490	26.8359	25.124	25.98	10.8773	11.1302	11.0038	0.42403	2.83901e-20
Tb927.1.4900	296.362	275.494	285.928	0.386596	0.233651	0.310123	0.00108426	0
Tb927.1.4920	9.12965	11.9613	10.5455	3.51864	3.67579	3.59721	0.341448	7.61012e-15
Tb927.1.4970	29.9849	30.6535	30.3192	20.8197	16.0052	18.4125	0.606951	6.47986e-05
Tb927.1.5000	105.766	110.597	108.182	143.785	126.007	134.896	1.24669	1.07678e-05
Tb927.1.5030	38.2542	39.3641	38.8092	37.9326	34.8765	36.4046	0.937825	0.134964
Tb927.1.5100	143.022	141.871	142.447	0.676672	0.742261	0.709467	0.00500445	0
Tb927.1.5110	65.9609	58.0779	62.0194	0.257654	0.318362	0.288008	0.0047063	0
Tb927.1.5180	114.706	112.851	113.778	0.130616	0.242088	0.186352	0.00184203	2.58585e-263
Tb927.1.5220	0	0	0	0	0	0	1	1
Tb927.1.5240	7.11246	6.37578	6.74412	0	0.0706397	0.0353198	0.00589013	3.9419e-101
Tb927.1.5250	0	0	0	0	0	0	1	1
Tb927.1.5260	0.417112	0	0.208556	0.0696619	0	0.034831	0.184076	0.0429815
Tb927.1.530	78.3684	93.4883	85.9283	82.1909	78.3729	80.2819	0.93414	0.251949
Tb927.1.540	40.6518	42.5095	41.5807	47.5212	45.396	46.4586	1.1172	0.00346064
Tb927.1.560	62.7928	67.1543	64.9736	102.167	103.493	102.83	1.58257	6.34793e-32
Tb927.1.570	99.3815	99.8745	99.628	138.658	146.748	142.703	1.4325	8.60239e-20
Tb927.1.580	70.6267	71.0985	70.8626	124.688	118.293	121.49	1.71429	3.83977e-48
Tb927.1.600	85.799	85.5122	85.6556	132.706	125.492	129.099	1.50706	2.04012e-28
Tb927.1.610	80.5729	83.3189	81.9459	71.3656	74.4002	72.8829	0.889495	0.00554252
Tb927.1.630	104.981	111.553	108.267	87.3731	89.5501	88.4616	0.817098	4.03517e-05
Tb927.1.640	37.2214	38.9401	38.0807	36.9863	37.6371	37.3117	0.979808	0.599612
Tb927.1.650	59.8139	57.4998	58.6568	50.8776	50.2865	50.5821	0.862349	0.00812535
Tb927.1.670	61.7733	59.4279	60.6006	78.4461	74.5679	76.507	1.26239	7.8766e-10
Tb927.1.690	68.9261	64.173	66.5495	69.6848	74.6743	72.1795	1.08486	0.119496
Tb927.1.700	482.119	386.51	434.315	51.4645	48.6021	50.0333	0.115199	4.4564e-198
Tb927.1.710	64.8258	67.1758	66.0008	397.172	375.684	386.428	5.85442	0
Tb927.1.720	76.4051	80.8084	78.6068	115.483	107.533	111.508	1.41836	7.23506e-18
Tb927.1.730	73.1922	73.3847	73.2884	106.55	105.571	106.06	1.44713	8.04251e-27
Tb927.1.740	84.7235	85.4958	85.1096	89.0682	89.004	89.0361	1.04612	0.204357
Tb927.1.750	52.2557	53.8817	53.0687	43.7066	42.1472	42.9269	0.808838	1.69021e-08
Tb927.1.760	50.7268	49.2103	49.9685	38.8598	38.8866	38.8732	0.777981	5.95925e-12
Tb927.1.780	1.77355	1.78122	1.77739	1.72784	1.64696	1.6874	0.948831	0.725527
Tb927.1.790	11.2651	10.8466	11.0559	12.5157	12.0042	12.2599	1.10873	0.0510051
Tb927.1.820	54.332	60.1057	57.2189	51.8451	51.1209	51.483	0.899655	0.0226567
Tb927.1.830	4.93151	3.96565	4.44858	4.1621	4.01627	4.08918	0.91936	0.274187
Tb927.1.840	79.3556	72.9544	76.155	97.1	95.8669	96.4835	1.26699	4.39559e-07
Tb927.1.860	272.363	274.44	273.402	304.249	314.675	309.462	1.13193	0.000843091
Tb927.1.870	93.5401	101.194	97.3672	115.85	123.842	119.846	1.23092	1.63027e-06
Tb927.1.880	16.7826	14.7998	15.7912	35.8579	32.7266	34.2923	2.1716	1.55328e-42
Tb927.1.890	0.779042	0.384094	0.581568	0.390324	0.406934	0.398629	0.689474	0.260054
Tb927.1.990	103.277	101.114	102.196	77.5087	76.3372	76.9229	0.752687	1.06285e-14
Tb927.10.1000	116.817	129.215	123.016	60.9823	54.4202	57.7013	0.46889	4.90635e-33
Tb927.10.10000	282.502	301.973	292.237	415.82	398.178	406.999	1.39266	3.15231e-13
Tb927.10.10010	95.6969	94.581	95.139	136.771	139.443	138.107	1.4517	5.76541e-21
Tb927.10.10020	16.3796	16.7868	16.5832	17.8922	17.3435	17.6179	1.0622	0.249348
Tb927.10.10030	144.337	144.037	144.187	157.919	153.767	155.843	1.08074	0.121063
Tb927.10.10050	100.363	88.0392	94.201	111.067	110.958	111.012	1.17848	0.00135649
Tb927.10.10070	15.6192	17.9759	16.7976	20.1393	20.325	20.2321	1.20429	0.00199303
Tb927.10.10080	101.128	106.015	103.572	114.047	109.918	111.982	1.08103	0.122396
Tb927.10.10090	51.4464	50.0258	50.7361	68.204	65.1299	66.667	1.31394	1.4171e-12
Tb927.10.1010	0.151677	0.448691	0.300184	0.835943	0.457767	0.646855	2.10736	0.0983218
Tb927.10.10100	63.3727	67.3773	65.375	55.9767	57.7552	56.866	0.869864	0.000243468
Tb927.10.10110	62.4828	67.1607	64.8218	71.7004	68.1226	69.9115	1.07824	0.219799
Tb927.10.10120	84.0463	86.6521	85.3492	103.159	104.693	103.926	1.21766	2.20643e-08
Tb927.10.10130	70.1528	72.068	71.1104	98.5793	108.551	103.565	1.45654	4.67545e-19
Tb927.10.10140	372.951	342.742	357.847	258.488	272.375	265.432	0.741785	4.07808e-11
Tb927.10.10150	50.6394	57.259	53.9492	54.3047	57.4692	55.887	1.03594	0.45702
Tb927.10.10160	80.3879	90.3698	85.3789	96.5257	99.7279	98.1268	1.14928	0.00231239
Tb927.10.10170	69.5125	71.2613	70.3869	77.3623	82.0467	79.7045	1.1325	0.00166499
Tb927.10.10180	49.1804	54.9312	52.0558	70.3609	73.3117	71.8363	1.37994	4.67049e-10
Tb927.10.10190	77.0156	75.0684	76.042	68.8321	66.0583	67.4452	0.886905	0.00125207
Tb927.10.1020	0.633588	0.078095	0.355842	0.47617	0.772231	0.6242	1.75844	0.256475
Tb927.10.10200	48.2164	45.9956	47.106	57.1732	50.239	53.7061	1.13987	0.0114228
Tb927.10.10210	3.37928	4.25597	3.81762	44.1385	24.8716	34.5051	9.02958	1.16276e-28
Tb927.10.10220	4.47973	3.71054	4.09513	49.6628	28.8564	39.2596	9.58183	3.87389e-38
Tb927.10.10230	4.21609	2.96003	3.58806	60.5496	31.8069	46.1782	12.8627	1.15318e-32
Tb927.10.10240	2.74308	3.2823	3.01269	64.1936	38.7961	51.4949	17.0734	1.32958e-63
Tb927.10.10250	8.37433	8.54239	8.45836	1215.67	973.016	1094.34	129.25	0
Tb927.10.10260	35.6014	34.6709	35.1361	7096.85	5658.23	6377.54	181.477	0
Tb927.10.10270	5.04925	4.113	4.58113	33.8227	35.6761	34.7494	7.57981	7.82678e-80
Tb927.10.10280	28.3397	28.1009	28.2203	17.8942	17.8223	17.8582	0.632818	1.376e-33
Tb927.10.10290	0.136758	0.53941	0.338084	0.13704	0.317493	0.227266	0.683848	0.426259
Tb927.10.1030	77.7174	85.3647	81.5411	72.9293	64.461	68.6952	0.842286	0.0008512
Tb927.10.10300	23.215	22.1645	22.6898	25.0255	26.5466	25.786	1.13675	0.00914106
Tb927.10.10310	0.103845	0.179197	0.141521	0.117067	0.0602709	0.0886688	0.623713	0.31652
Tb927.10.10320	84.5221	77.848	81.185	66.6855	72.9434	69.8144	0.860267	0.034336
Tb927.10.10330	50.2104	50.2627	50.2366	47.6847	51.4997	49.5922	0.987366	0.762179
Tb927.10.10340	43.435	42.3681	42.9016	36.0127	36.6245	36.3186	0.846606	2.58512e-06
Tb927.10.10350	60.7115	63.5856	62.1485	57.645	57.6608	57.6529	0.927632	0.0430591
Tb927.10.10380	90.4997	93.4307	91.9652	94.0436	100.724	97.3836	1.05901	0.138972
Tb927.10.10390	208.463	204.332	206.398	233.284	230.46	231.872	1.12342	0.00326159
Tb927.10.10400	32.5654	35.2435	33.9045	32.2873	33.5814	32.9344	0.971441	0.617893
Tb927.10.10410	26.9776	25.8738	26.4257	29.0144	31.0988	30.0566	1.13768	0.00406289
Tb927.10.10420	110.914	115.538	113.226	210.458	220.872	215.665	1.90478	1.37839e-44
Tb927.10.10430	15.2699	15.1287	15.1993	19.7174	21.3543	20.5358	1.35151	8.58126e-06
Tb927.10.10440	0.7554	0.291473	0.523436	0.55949	0.44224	0.500865	0.95681	0.932086
Tb927.10.10460	0.664427	1.41953	1.04198	0.94321	1.23401	1.08861	1.04609	1
Tb927.10.10590	451.699	331.406	391.553	321.524	322.693	322.108	0.822687	0.0148731
Tb927.10.1060	289.508	260.245	274.877	390.897	419.042	404.97	1.47331	1.3821e-13
Tb927.10.10600	44.5789	45.2798	44.9293	35.3223	35.9501	35.6362	0.793307	0.000122686
Tb927.10.10610	185.035	163.358	174.196	196.538	182.008	189.273	1.08651	0.0916678
Tb927.10.10620	105.963	114.084	110.024	109.306	111.233	110.27	1.00222	0.959233
Tb927.10.10630	107.682	115.59	111.636	121.068	121.122	121.095	1.08466	0.0474134
Tb927.10.10640	88.4966	81.1576	84.8271	119.833	125.367	122.6	1.44557	4.45775e-09
Tb927.10.10650	66.7993	67.2684	67.0338	77.8165	75.7634	76.7899	1.14545	0.000219758
Tb927.10.10660	56.7273	62.7233	59.7253	85.3707	89.7663	87.5685	1.46615	1.0012e-08
Tb927.10.10670	77.2075	76.4402	76.8238	111.348	111.99	111.669	1.45358	7.75165e-17
Tb927.10.10680	23.0377	26.0311	24.5344	21.3128	21.8552	21.584	0.879722	0.00694796
Tb927.10.10690	0.0325869	0.0642657	0.0484263	0.032654	0.0151305	0.0238923	0.512045	0.689128
Tb927.10.1070	70.5638	72.8083	71.6861	111.108	109.834	110.471	1.54092	5.15819e-28
Tb927.10.10700	73.1821	72.405	72.7936	93.1454	95.8016	94.4735	1.29793	9.5488e-12
Tb927.10.10710	109.929	114.084	112.007	102.327	107.649	104.988	0.937422	0.0924824
Tb927.10.10720	154.055	154.565	154.31	113.081	109.199	111.14	0.720175	8.92839e-20
Tb927.10.10730	55.6306	55.3049	55.4678	51.4562	52.8836	52.1699	0.940572	0.116035
Tb927.10.10740	41.265	42.0866	41.6758	48.7472	46.0846	47.4159	1.13754	0.00124215
Tb927.10.10750	43.4742	41.329	42.4016	40.6704	38.6145	39.6425	0.934893	0.0995159
Tb927.10.10770	143.004	162.799	152.902	153.194	147.872	150.533	0.984467	0.752601
Tb927.10.10780	181.065	185.085	183.075	151.753	152.63	152.192	0.831309	3.58243e-07
Tb927.10.1080	529.037	500.844	514.941	974.222	948.3	961.261	1.86674	4.49216e-51
Tb927.10.10800	50.5231	49.8736	50.1983	66.8478	69.9266	68.3872	1.3625	1.3221e-14
Tb927.10.10810	48.0521	47.9208	47.9865	41.2637	43.2145	42.2391	0.880362	0.00105784
Tb927.10.10820	63.9905	66.4238	65.2071	88.3184	86.6647	87.4915	1.34161	3.63025e-13
Tb927.10.10830	72.1175	71.4971	71.8073	131.173	129.995	130.584	1.81847	8.24072e-58
Tb927.10.10840	65.8598	66.609	66.2344	42.1161	42.5158	42.316	0.638907	3.8672e-34
Tb927.10.10850	75.3017	65.2848	70.2933	78.9384	72.6007	75.7696	1.07789	0.155498
Tb927.10.10860	6.07374	8.94759	7.51066	5.46296	4.34909	4.90603	0.65263	0.0233988
Tb927.10.10870	39.4029	39.1132	39.258	38.8911	38.9715	38.9313	0.991695	0.837091
Tb927.10.10880	111.086	113.375	112.23	130.123	132.199	131.161	1.16869	3.80043e-05
Tb927.10.10980	0.195244	0.105013	0.150128	0.17786	0.288445	0.233153	1.5631	0.151623
Tb927.10.10990	51.3457	54.9415	53.1436	71.5767	73.2315	72.4041	1.36239	3.36904e-15
Tb927.10.1100	1527.22	1484.97	1506.1	2768.22	2762.4	2765.31	1.83608	3.65494e-39
Tb927.10.11000	77.3688	79.7122	78.5405	107.803	112.723	110.263	1.40399	5.25674e-18
Tb927.10.11010	83.4922	99.62	91.5561	66.2604	65.0189	65.6396	0.716862	1.17083e-08
Tb927.10.11020	16.6012	15.5923	16.0968	30.472	27.7262	29.0991	1.80748	3.36672e-35
Tb927.10.11030	257.825	263.151	260.488	437.38	447.149	442.265	1.69785	1.79779e-45
Tb927.10.11040	48.9661	53.325	51.1455	87.4	89.7817	88.5909	1.73207	2.12763e-42
Tb927.10.11050	60.1681	57.1616	58.6648	81.4844	81.3416	81.413	1.38782	2.39095e-14
Tb927.10.11060	106.702	108.216	107.459	275.777	286.659	281.218	2.61694	2.96423e-70
Tb927.10.11070	38.079	38.2568	38.1679	33.0428	32.5533	32.798	0.859261	0.001218
Tb927.10.11080	27.1964	25.4936	26.345	19.7989	18.0537	18.9263	0.718268	2.07103e-13
Tb927.10.11090	30.7993	31.5951	31.1972	42.5233	42.4605	42.4919	1.36198	1.92189e-15
Tb927.10.1110	35.0847	34.3147	34.6997	29.8632	30.3812	30.1222	0.868118	0.000169329
Tb927.10.11100	70.0001	72.1474	71.0738	82.5292	83.731	83.1301	1.16963	9.09701e-06
Tb927.10.11110	84.441	88.8919	86.6664	82.8086	84.7121	83.7603	0.966475	0.372103
Tb927.10.11120	68.2807	73.865	71.0729	99.5402	99.223	99.3816	1.39815	3.36682e-12
Tb927.10.11130	53.7128	53.7088	53.7108	65.9716	65.8004	65.886	1.22667	8.87639e-09
Tb927.10.11140	82.2214	80.8998	81.5606	50.7787	48.3649	49.5718	0.60777	1.33488e-32
Tb927.10.11150	192.882	193.021	192.952	272.685	256.029	264.357	1.36993	3.95872e-17
Tb927.10.11160	92.6194	92.2392	92.4293	146.41	144.467	145.439	1.57344	4.26447e-32
Tb927.10.11170	38.0384	35.2494	36.6439	44.0327	42.6182	43.3254	1.18233	8.9642e-05
Tb927.10.11180	29.4686	29.7117	29.5901	31.2482	30.151	30.6996	1.03736	0.36147
Tb927.10.11190	0	0	0	0	0	0	1	1
Tb927.10.1120	50.2776	49.135	49.7063	57.8557	57.3536	57.6047	1.15889	5.88369e-05
Tb927.10.11200	123.241	126.916	125.078	174.389	190.025	182.207	1.45694	4.37839e-13
Tb927.10.11210	59.3059	60.3618	59.8339	88.3851	83.2865	85.8358	1.43436	5.81443e-20
Tb927.10.11220	135.503	143.984	139.743	324.002	313.664	318.833	2.28145	2.00893e-85
Tb927.10.11230	40.8229	40.4065	40.6147	40.5587	37.174	38.8664	0.956692	0.424239
Tb927.10.11240	0.377287	0.682056	0.529672	0.378065	0.51094	0.444502	0.842243	0.496576
Tb927.10.11250	40.7365	40.6354	40.6859	34.7448	32.8108	33.7778	0.830082	1.22811e-06
Tb927.10.11260	0	0.131266	0.065633	0.0333488	0.0927146	0.0630317	0.972689	1
Tb927.10.11270	0	0.0507778	0.0253889	0.0774022	0	0.0387011	1.39287	1
Tb927.10.11280	5.91848	9.17089	7.54469	7.75224	7.3019	7.52707	0.996916	1
Tb927.10.11290	0.467453	0.425483	0.446468	0.252224	0.0667829	0.159504	0.354256	0.00377745
Tb927.10.1130	95.2381	97.6352	96.4367	118.689	114.491	116.59	1.20883	1.41378e-06
Tb927.10.11300	63.6507	55.6713	59.661	22.7581	21.868	22.313	0.374039	1.87173e-32
Tb927.10.11310	183.529	185.443	184.486	159.692	153.449	156.571	0.848638	8.60928e-06
Tb927.10.11330	257.808	248.451	253.129	241.228	235.754	238.491	0.942153	0.0928651
Tb927.10.11340	29.7542	28.1031	28.9286	33.5673	32.6363	33.1018	1.14424	0.000383538
Tb927.10.11350	79.9361	85.9127	82.9244	84.8732	86.7615	85.8173	1.03488	0.559958
Tb927.10.11360	19.4554	17.1351	18.2953	17.9779	17.0813	17.5296	0.958116	0.481827
Tb927.10.11370	20.0895	21.992	21.0407	27.2535	28.0625	27.658	1.31441	0.000174738
Tb927.10.11380	42.4366	44.6224	43.5295	73.4871	69.0824	71.2848	1.63726	1.16984e-27
Tb927.10.11390	1597.17	1503.44	1550.31	2863.86	2892.35	2878.11	1.85648	1.88857e-37
Tb927.10.1140	59.1051	64.881	61.993	70.8411	69.2213	70.0312	1.12953	0.00437866
Tb927.10.11400	55.083	53.1802	54.1316	63.1056	64.8398	63.9727	1.18193	4.17198e-05
Tb927.10.11410	70.7072	71.3474	71.0273	86.8134	86.7925	86.8029	1.22209	9.79301e-08
Tb927.10.11420	58.3842	58.5382	58.4612	72.6908	70.6884	71.6896	1.2262	6.12289e-09
Tb927.10.11430	56.1675	58.8414	57.5045	53.5671	54.6946	54.1308	0.941358	0.197059
Tb927.10.11440	18.9369	16.9456	17.9412	29.4461	28.405	28.9256	1.61226	2.39164e-24
Tb927.10.11450	36.443	37.4903	36.9667	32.284	28.2547	30.2693	0.818583	6.15166e-05
Tb927.10.11470	21.756	22.1233	21.9396	25.9851	24.5416	25.2633	1.15131	0.000241764
Tb927.10.11480	34.35	37.3417	35.8459	46.8568	45.6113	46.2341	1.2896	4.6109e-09
Tb927.10.11490	31.8048	28.4826	30.1437	46.8651	49.7249	48.295	1.6027	5.80724e-10
Tb927.10.1150	57.7415	58.1327	57.9371	56.0441	57.0796	56.5619	0.97629	0.501549
Tb927.10.11500	20.7977	24.6209	22.7093	26.1232	27.8939	27.0086	1.18929	0.0426262
Tb927.10.11510	79.742	82.1564	80.9492	89.0736	88.649	88.8613	1.09769	0.0139048
Tb927.10.11520	128.633	126.004	127.319	175.867	172.974	174.42	1.36989	1.85003e-11
Tb927.10.11530	131.513	136.818	134.165	170.078	165.076	167.577	1.24885	1.25095e-05
Tb927.10.11540	975.519	931.108	953.313	1775.37	1726.9	1751.13	1.83689	7.4418e-39
Tb927.10.11550	64.8741	62.9904	63.9323	51.7514	49.6088	50.6801	0.792656	1.82433e-10
Tb927.10.11560	55.4655	59.9368	57.7011	52.2256	55.7626	53.9941	0.935855	0.158994
Tb927.10.11570	54.746	54.3773	54.5617	53.3175	51.5083	52.4129	0.960541	0.265039
Tb927.10.11580	29.8546	29.8761	29.8654	25.3081	26.2154	25.7617	0.862662	5.55273e-05
Tb927.10.11590	125.396	127.877	126.637	61.1612	61.8391	61.5002	0.485665	8.13078e-92
Tb927.10.1160	126.141	143.099	134.62	197.555	187.444	192.5	1.42966	5.0122e-12
Tb927.10.11600	41.5444	42.2817	41.913	36.7815	35.2287	36.0051	0.858905	0.000184736
Tb927.10.11610	80.8417	82.2009	81.5213	73.0699	70.641	71.8554	0.881306	0.0246365
Tb927.10.11620	14.3432	13.9528	14.148	11.2465	12.1585	11.7025	0.827475	4.79174e-05
Tb927.10.11630	8.57215	7.05364	7.81289	7.01008	7.48453	7.2473	0.928134	0.3451
Tb927.10.11640	19.018	16.452	17.735	21.2639	20.762	21.013	1.18492	0.0109821
Tb927.10.11650	0.540701	0.457	0.498851	0.309609	0.215189	0.262399	0.528836	0.133218
Tb927.10.11660	0.156027	0.276935	0.216481	0.140714	0.275292	0.208003	0.970024	1
Tb927.10.11670	71.4202	64.6701	68.0451	83.6604	91.7677	87.714	1.28937	3.09581e-06
Tb927.10.11680	66.5785	66.4761	66.5273	62.7091	61.9067	62.3079	0.936558	0.0665753
Tb927.10.11690	59.3675	60.7537	60.0606	58.1584	59.8142	58.9863	0.982173	0.640587
Tb927.10.1170	102.849	94.5967	98.7227	80.1487	78.2936	79.2212	0.802463	3.23052e-06
Tb927.10.11700	198.886	162.682	180.784	168.193	174.044	171.118	0.946639	0.365953
Tb927.10.11710	127.981	104.718	116.35	104.957	117.739	111.348	0.957223	0.529333
Tb927.10.11720	75.4968	75.7878	75.6423	65.7141	64.7742	65.2442	0.862512	1.9919e-05
Tb927.10.11730	57.2441	60.7008	58.9724	55.9789	56.428	56.2034	0.953025	0.19392
Tb927.10.11740	161.997	149.736	155.866	145.895	136.302	141.098	0.905056	0.155306
Tb927.10.11750	101.285	104.799	103.042	116.451	125.53	120.99	1.17435	0.000342209
Tb927.10.11760	66.2882	55.0577	60.673	71.9813	70.5199	71.2506	1.17438	0.00363545
Tb927.10.11770	252	278.957	265.478	206.992	206.527	206.76	0.778775	2.56934e-08
Tb927.10.11780	81.8314	72.444	77.1377	70.9367	70.2704	70.6036	0.915312	0.0640598
Tb927.10.11790	111.767	103.199	107.483	96.7509	89.2645	93.0077	0.865054	0.0511059
Tb927.10.1180	43.0179	47.3849	45.2014	50.2737	49.3739	49.8238	1.10211	0.0333701
Tb927.10.11800	37.5736	37.5449	37.5592	31.2473	37.222	34.2347	0.911838	0.161151
Tb927.10.11810	34.9356	35.7233	35.3294	36.0182	35.2699	35.644	1.00881	0.829814
Tb927.10.11820	55.1335	57.7171	56.4253	68.7969	71.265	70.0309	1.24118	8.35655e-07
Tb927.10.11830	78.4506	82.4133	80.4319	52.7974	54.3221	53.5597	0.665953	7.0494e-22
Tb927.10.11850	20.3724	21.4844	20.9284	17.2201	18.6344	17.9272	0.856776	0.000482773
Tb927.10.11860	69.0653	78.8922	73.9788	79.6115	84.6537	82.1326	1.11023	0.0367141
Tb927.10.11870	116.563	111.964	114.264	153.332	155.939	154.636	1.35341	1.111e-16
Tb927.10.11880	85.6372	75.7025	80.6698	68.1618	68.5839	68.3728	0.847611	0.000227109
Tb927.10.11890	10.8554	11.5995	11.2274	28.757	28.9039	28.8305	2.56712	1.14326e-44
Tb927.10.1190	34.1416	36.2093	35.1755	24.9648	26.2669	25.6158	0.728332	2.66644e-13
Tb927.10.11900	0.0744843	0	0.0372422	0.0746378	0.034584	0.0546109	1.39233	1
Tb927.10.11910	42.73	43.215	42.9725	33.5148	36.4002	34.9575	0.813718	2.13329e-05
Tb927.10.11920	92.1658	90.407	91.2864	179.045	178.214	178.629	1.95676	6.55555e-53
Tb927.10.11930	105.908	113.651	109.78	117.753	104.871	111.312	1.01372	0.786462
Tb927.10.11940	70.1895	69.7013	69.9454	28.2849	30.594	29.4395	0.421026	5.8391e-102
Tb927.10.11950	83.4019	86.4339	84.9179	82.2766	80.9409	81.6087	0.960944	0.401649
Tb927.10.11960	76.4237	89.5903	83.007	69.7923	74.4978	72.145	0.869171	0.0128568
Tb927.10.11970	93.6756	97.4208	95.5482	99.001	98.7449	98.8729	1.03476	0.3432
Tb927.10.11980	39.9903	45.2143	42.6023	48.8632	48.9187	48.891	1.14747	0.0179658
Tb927.10.11990	42.6381	43.1294	42.8838	80.982	79.4587	80.2204	1.87041	2.22644e-33
Tb927.10.1200	0.470155	0.463605	0.46688	0.253682	0.319053	0.286367	0.618206	0.100984
Tb927.10.12000	139.149	164.602	151.876	217.68	224.503	221.091	1.4556	7.22343e-10
Tb927.10.12010	308.284	267.345	287.815	101.026	106.343	103.684	0.360334	5.23236e-76
Tb927.10.12020	44.2907	41.5305	42.9106	51.196	54.0035	52.5998	1.22605	2.2058e-05
Tb927.10.12030	47.7103	40.5074	44.1088	34.1455	33.8885	34.017	0.771307	0.00021027
Tb927.10.12040	0	0	0	0	0	0	1	1
Tb927.10.12050	72.6207	81.3949	77.0078	94.7787	92.9618	93.8703	1.2188	3.45037e-05
Tb927.10.12060	9.73262	10.1091	9.92084	6.13529	6.5218	6.32854	0.638132	1.56316e-22
Tb927.10.12080	61.3203	68.4555	64.8879	67.8123	67.9628	67.8875	1.04613	0.390055
Tb927.10.12090	257.54	250.26	253.9	168.903	176.439	172.671	0.6802	6.09273e-20
Tb927.10.1210	34.0121	35.5494	34.7808	32.0844	28.4789	30.2817	0.870374	0.00511638
Tb927.10.12100	151.551	137.311	144.431	39.3858	41.0681	40.2269	0.278645	1.15931e-86
Tb927.10.12110	107.848	107.6	107.724	119.866	124.228	122.047	1.13308	0.0180588
Tb927.10.12120	29.1693	31.7844	30.4768	22.6082	21.831	22.2196	0.729015	3.27107e-13
Tb927.10.12130	11.9069	13.1574	12.5321	16.7455	16.5262	16.6359	1.32717	5.99747e-08
Tb927.10.12140	43.2438	44.8068	44.0253	35.5672	36.7607	36.1639	0.821496	2.14602e-07
Tb927.10.12150	21.0125	23.8591	22.4358	21.5829	20.6311	21.107	0.940511	0.328062
Tb927.10.12160	52.1446	48.4913	50.318	45.6783	48.7047	47.1915	0.938105	0.19611
Tb927.10.12170	93.027	102.609	97.8178	71.6601	74.5631	73.1116	0.747468	8.37681e-09
Tb927.10.12180	33.5529	36.1745	34.8637	30.3133	31.373	30.8432	0.884714	0.00475526
Tb927.10.12190	75.0214	78.9581	76.9898	59.5757	62.111	60.8433	0.79037	4.6993e-06
Tb927.10.12200	87.7043	85.4449	86.5746	77.2323	84.3495	80.7909	0.933442	0.166059
Tb927.10.12210	118.041	133.831	125.936	207.81	218.95	213.38	1.69429	5.55124e-29
Tb927.10.12220	73.8627	82.9382	78.4004	90.858	91.4544	91.1562	1.16262	0.000943233
Tb927.10.12230	97.4832	105.308	101.396	94.087	91.2616	92.6743	0.913895	0.0241534
Tb927.10.12240	121.09	139.19	130.14	272.402	263.475	267.938	2.05866	7.30351e-51
Tb927.10.12250	42.5265	45.2949	43.9107	48.6307	50.8843	49.7575	1.1332	0.00161411
Tb927.10.12260	114.829	119.942	117.385	342.324	337.145	339.735	2.89407	2.80418e-143
Tb927.10.12270	0.0465181	0.18348	0.114999	0.186456	0.172792	0.179624	1.53597	0.653953
Tb927.10.12280	1.32718	0.747819	1.0375	2.08986	1.3645	1.72718	1.65571	0.0996249
Tb927.10.12290	132.5	127.901	130.201	121.465	126.885	124.175	0.953823	0.196689
Tb927.10.1230	170.773	172.962	171.867	88.9439	84.848	86.8959	0.505533	1.75106e-78
Tb927.10.12300	77.1346	76.9807	77.0577	81.5513	79.0002	80.2757	1.04163	0.470964
Tb927.10.12310	60.113	59.0214	59.5672	93.9689	101.139	97.5539	1.63781	8.60865e-33
Tb927.10.12320	47.4826	47.9206	47.7016	54.6415	58.5901	56.6158	1.18708	0.000135792
Tb927.10.12330	52.7041	49.3561	51.0301	66.9578	66.7448	66.8513	1.3101	1.31702e-06
Tb927.10.12340	6.01146	6.72911	6.37029	3.83336	3.31821	3.57578	0.560736	2.25431e-15
Tb927.10.12350	70.64	71.2478	70.9439	84.4876	90.7128	87.6002	1.23502	0.00052707
Tb927.10.12360	179.724	200.311	190.017	164.512	169.037	166.775	0.877674	0.0046357
Tb927.10.12370	66.1552	67.1569	66.6561	124.267	123.217	123.742	1.85637	1.29732e-65
Tb927.10.12380	66.0559	71.5705	68.8132	100.432	105.012	102.722	1.49276	4.18104e-23
Tb927.10.12390	129.724	120.818	125.271	78.9627	81.364	80.1634	0.640025	3.83721e-25
Tb927.10.1240	85.17	82.1788	83.6744	100.288	98.1519	99.2202	1.18575	4.91734e-05
Tb927.10.12400	32.8767	31.6012	32.2389	49.2609	47.744	48.5025	1.50437	1.31563e-20
Tb927.10.12410	151.964	139.393	145.678	143.297	136.068	139.683	0.9588	0.339373
Tb927.10.12420	66.6796	79.4701	73.0749	67.3431	77.5224	72.4327	0.991346	0.920245
Tb927.10.12430	52.6331	57.5567	55.0949	106.428	104.359	105.394	1.91276	5.3181e-58
Tb927.10.12440	27.5955	26.4407	27.0181	29.9931	30.2503	30.1217	1.11495	0.00622811
Tb927.10.12450	63.1135	64.2108	63.6622	61.2957	64.983	63.1394	0.991965	0.883537
Tb927.10.12460	148.892	151.57	150.231	127.213	124.486	125.849	0.837636	5.33556e-05
Tb927.10.12470	73.8241	71.7673	72.7957	81.4332	82.431	81.9321	1.12556	0.000900849
Tb927.10.12480	79.1087	77.4088	78.2588	80.0755	82.0037	81.0396	1.03563	0.369344
Tb927.10.12490	63.097	64.5811	63.839	55.5242	54.0448	54.7845	0.858129	4.62782e-05
Tb927.10.1250	132.966	123.767	128.367	176.816	181.666	179.241	1.39645	3.5471e-17
Tb927.10.12500	40.6513	39.5849	40.1181	68.0108	66.3231	67.167	1.67418	1.18408e-46
Tb927.10.12510	43.5726	39.8171	41.6948	29.4827	28.8172	29.1499	0.699132	1.48643e-17
Tb927.10.12520	93.6664	98.6106	96.1385	74.4024	75.3608	74.8816	0.778894	1.08995e-10
Tb927.10.12540	104.799	111.985	108.392	122.669	109.589	116.129	1.07116	0.153077
Tb927.10.12550	47.0199	51.7657	49.3928	42.346	35.6628	39.0044	0.789369	0.00082859
Tb927.10.12560	0.82733	1.42765	1.12749	1.65807	1.00837	1.33322	1.17278	0.686209
Tb927.10.12570	0.99664	0.655169	0.825904	1.83094	1.33684	1.58389	1.902	0.0391798
Tb927.10.12580	0.700748	2.07295	1.38685	2.25705	1.67331	1.96518	1.4099	0.349138
Tb927.10.12590	82.6097	78.9089	80.7593	49.7069	50.7421	50.2245	0.621943	1.61755e-36
Tb927.10.1260	69.8624	72.2128	71.0376	83.147	87.5591	85.3531	1.2016	1.12261e-06
Tb927.10.12600	83.3525	91.4867	87.4196	81.9358	82.141	82.0384	0.938405	0.117431
Tb927.10.12610	65.36	61.4747	63.4174	51.3881	54.0548	52.7215	0.831644	0.00484616
Tb927.10.12620	44.3828	44.2267	44.3048	38.8814	38.9967	38.9391	0.878902	0.000199703
Tb927.10.12630	95.7073	96.2894	95.9983	92.1542	93.7843	92.9692	0.968499	0.456246
Tb927.10.12640	64.2921	67.7375	66.0148	58.4332	58.9483	58.6907	0.889042	0.00152412
Tb927.10.12650	9.92221	6.23182	8.07702	6.26957	4.13751	5.20354	0.644109	0.0806344
Tb927.10.12660	9.59161	6.83884	8.21523	4.95356	4.59054	4.77205	0.580931	1.75132e-08
Tb927.10.12670	75.7094	62.752	69.2307	33.4961	32.7509	33.1235	0.478476	8.20727e-36
Tb927.10.12680	948.967	800.737	874.852	1548.73	1497.51	1523.12	1.74102	1.58725e-20
Tb927.10.12690	84.51	97.015	90.7625	72.5762	75.5648	74.0705	0.816097	6.18005e-05
Tb927.10.1270	34.7283	32.964	33.8462	35.6172	34.482	35.0496	1.03552	0.354356
Tb927.10.12700	356.78	383.974	370.377	451.409	446.842	449.126	1.2126	2.08346e-05
Tb927.10.12710	494.432	428.75	461.591	390.088	425.047	407.568	0.882974	0.0380268
Tb927.10.12720	66.1836	66.5459	66.3648	60.3559	60.4046	60.3803	0.909824	0.00711774
Tb927.10.12740	93.3365	84.4508	88.8937	97.911	104.411	101.161	1.13815	0.00347449
Tb927.10.12760	7.14486	5.68295	6.4139	3.61934	4.60044	4.10989	0.641807	0.00196783
Tb927.10.12780	5.97328	5.37413	5.67371	13.0416	12.349	12.6953	2.2366	3.38216e-20
Tb927.10.12790	122.32	111.124	116.722	13.7263	14.8863	14.3063	0.1227	2.13686e-189
Tb927.10.1280	61.56	60.135	60.8475	85.2518	88.8881	87.0699	1.43113	3.39014e-11
Tb927.10.12800	3.60706	2.7664	3.18673	0.513168	0.310149	0.411658	0.129241	2.75443e-24
Tb927.10.12810	154.652	143.566	149.109	163.219	166.167	164.693	1.10456	0.015003
Tb927.10.12820	175.841	143.602	159.722	41.4138	43.7019	42.5579	0.266468	2.32447e-91
Tb927.10.12830	62.2407	69.6531	65.9469	64.4316	68.5669	66.4993	1.00843	0.875611
Tb927.10.12840	221.466	230.032	225.749	551.908	564.972	558.44	2.47369	2.15959e-103
Tb927.10.12850	1102.97	1274.88	1188.93	1065.6	1048.43	1057.01	0.889044	0.0404076
Tb927.10.12860	43.5537	46.2314	44.8925	53.9815	50.9033	52.4424	1.16798	0.00015392
Tb927.10.12870	76.9089	74.1588	75.5339	55.1815	57.2894	56.2355	0.744554	3.63022e-14
Tb927.10.12880	67.3906	71.5439	69.4672	91.0865	90.7616	90.9241	1.30879	2.86593e-12
Tb927.10.12890	238.017	218.93	228.473	223.728	223.449	223.589	0.978629	0.64775
Tb927.10.1290	3.27731	2.0565	2.66691	2.83624	2.28255	2.55939	0.958434	0.86343
Tb927.10.12900	31.0045	35.0522	33.0283	39.0551	40.3377	39.6964	1.2018	0.0128
Tb927.10.12910	21.4819	20.8541	21.168	24.1369	24.0325	24.0847	1.1378	0.00125564
Tb927.10.12920	55.3189	50.4224	52.8706	54.4073	54.1261	54.2667	1.02644	0.52343
Tb927.10.12930	122.005	110.755	116.38	108.723	102.906	105.814	0.909168	0.0515124
Tb927.10.12940	32.6118	32.4231	32.5174	26.3901	25.8148	26.1024	0.802664	0.000103468
Tb927.10.12950	61.6153	62.659	62.1372	58.1699	56.9391	57.5545	0.926209	0.0325214
Tb927.10.12960	279.682	302.065	290.874	166.103	163.035	164.569	0.565742	3.20762e-48
Tb927.10.12970	54.2109	57.2303	55.7206	81.8963	78.8952	80.3958	1.44258	4.06197e-16
Tb927.10.12980	65.5285	62.6889	64.1087	67.5125	65.4448	66.4787	1.03694	0.323653
Tb927.10.12990	105.289	114.499	109.894	141.899	141.477	141.688	1.28922	4.31818e-10
Tb927.10.1300	39.9659	40.0216	39.9937	35.0088	36.0007	35.5048	0.887863	0.00955025
Tb927.10.13000	71.3725	78.8425	75.1075	142.716	137.029	139.873	1.86214	6.36813e-46
Tb927.10.13010	0.0370218	0	0.0185109	0.0370981	0.0171897	0.0271439	1.39226	1
Tb927.10.13020	71.3508	68.3091	69.8299	60.793	60.4544	60.6237	0.868175	0.000126494
Tb927.10.13030	58.5493	59.8051	59.1772	42.1142	40.2943	41.2042	0.696189	5.92725e-22
Tb927.10.13050	0.487534	0.961482	0.724508	1.13992	0.75456	0.947242	1.29059	0.601784
Tb927.10.13060	0.264367	0.608261	0.436314	1.58947	1.10474	1.3471	3.03216	0.0012416
Tb927.10.13070	44.4364	46.7444	45.5904	15.5437	15.1935	15.3686	0.337074	1.18207e-180
Tb927.10.13090	80.9113	76.93	78.9206	48.5466	48.4275	48.487	0.614402	8.3583e-39
Tb927.10.1310	43.3002	46.5749	44.9375	44.5107	44.9008	44.7057	0.994811	0.894656
Tb927.10.13110	319.038	309.512	314.275	276.283	296.999	286.641	0.91223	0.024787
Tb927.10.13140	125.271	139.526	132.398	183.816	185.477	184.646	1.39451	3.30153e-13
Tb927.10.13150	52.2833	55.229	53.7561	45.8642	48.7968	47.3305	0.880544	0.00129081
Tb927.10.13160	25.8044	23.5859	24.6951	29.4587	33.5586	31.5087	1.27633	4.3774e-05
Tb927.10.13170	11.8222	12.8053	12.3138	15.6557	17.1094	16.3826	1.33068	0.000185829
Tb927.10.13180	39.0474	38.244	38.6457	55.0222	55.8372	55.4297	1.43434	7.5027e-23
Tb927.10.13190	65.8411	70.1661	68.0036	77.9311	84.8337	81.3824	1.19686	8.03404e-05
Tb927.10.1320	53.8634	61.1608	57.5121	38.5631	39.129	38.8461	0.675428	4.4422e-17
Tb927.10.13200	18.8441	20.2418	19.543	17.9246	17.3615	17.6431	0.902608	0.0226295
Tb927.10.13210	14.6023	12.4198	13.5111	15.2584	14.9104	15.0844	1.11655	0.0882773
Tb927.10.13220	48.2737	47.277	47.7754	60.9946	63.9367	62.4656	1.3076	3.15155e-13
Tb927.10.13230	53.3666	54.0001	53.6833	44.3946	43.9509	44.1728	0.822805	1.27765e-06
Tb927.10.13240	69.7893	67.5333	68.6613	66.9877	65.7732	66.3805	0.966764	0.348382
Tb927.10.13250	55.0627	52.2293	53.646	49.7235	49.8436	49.7835	0.928014	0.0760053
Tb927.10.13260	35.9192	34.7261	35.3227	36.3126	38.2023	37.2574	1.05491	0.156664
Tb927.10.13270	3.03516	2.42842	2.73179	3.96851	4.10417	4.03634	1.47838	8.062e-07
Tb927.10.13280	47.2359	41.6081	44.422	62.1354	60.0913	61.1134	1.37575	1.16467e-09
Tb927.10.13290	128.739	118.968	123.854	86.8328	83.9723	85.4026	0.68953	2.51616e-20
Tb927.10.1330	42.0017	45.2021	43.6019	41.9011	42.2221	42.0616	0.964632	0.390561
Tb927.10.13300	62.6553	68.2788	65.467	78.8017	78.4058	78.6037	1.20053	9.5237e-05
Tb927.10.13310	54.2246	61.037	57.6308	98.3905	94.6468	96.5186	1.67444	2.6279e-25
Tb927.10.13320	94.0209	98.8243	96.4226	117.925	121.669	119.797	1.24244	4.32902e-07
Tb927.10.13330	32.6424	34.0443	33.3433	35.3076	34.4386	34.8731	1.0458	0.223083
Tb927.10.13340	45.1003	41.3871	43.2437	62.6522	70.0038	66.328	1.53427	1.91552e-08
Tb927.10.13350	38.4803	39.0147	38.7475	36.8828	36.9083	36.8955	0.952197	0.160964
Tb927.10.13360	168.094	159.281	163.687	320.494	336.099	328.296	2.00569	4.48648e-57
Tb927.10.13370	107.302	103.401	105.352	117.962	116.958	117.46	1.11494	0.0104985
Tb927.10.13380	47.4947	45.7096	46.6022	42.5962	40.0849	41.3406	0.886987	0.00282779
Tb927.10.13390	24.3326	28.6049	26.4687	29.6455	31.6885	30.667	1.15861	0.00962233
Tb927.10.1340	45.4591	47.0795	46.2693	67.1839	69.9251	68.5545	1.4817	8.79177e-24
Tb927.10.13410	59.4627	57.869	58.6659	49.379	48.2375	48.8082	0.831917	0.00239323
Tb927.10.13420	87.0392	89.9655	88.5023	67.259	63.2126	65.2358	0.736938	7.72262e-08
Tb927.10.13430	78.7955	85.2028	81.9991	62.0882	59.4309	60.7595	0.740874	7.15545e-13
Tb927.10.13440	57.3031	60.0436	58.6733	55.8268	54.3351	55.081	0.938666	0.106453
Tb927.10.13450	61.8173	53.8523	57.8348	74.4629	72.5346	73.4988	1.27088	4.66037e-07
Tb927.10.13460	40.384	33.7453	37.0647	39.7073	41.9473	40.8273	1.10188	0.281062
Tb927.10.13470	42.9394	43.3193	43.1294	47.0964	44.2043	45.6503	1.0583	0.136515
Tb927.10.13480	106.092	102.78	104.436	130.116	130.538	130.327	1.24796	3.72101e-09
Tb927.10.13490	116.274	123.795	120.035	127.634	121.016	124.325	1.03558	0.399837
Tb927.10.1350	20.0291	24.0905	22.0598	27.2163	24.9451	26.0807	1.18192	0.00857233
Tb927.10.13500	937.979	880.546	909.263	1540.68	1484.9	1512.79	1.66376	1.14466e-26
Tb927.10.13510	95.6285	92.4127	94.0206	117.252	117.222	117.237	1.24695	5.93875e-10
Tb927.10.13520	96.8152	92.1973	94.5062	80.405	83.0001	81.7025	0.864604	7.52e-05
Tb927.10.13530	282.149	260.836	271.493	737.847	761.984	749.916	2.7624	2.04017e-143
Tb927.10.13540	93.3062	97.0356	95.1709	42.3196	42.9601	42.6399	0.448067	2.16836e-87
Tb927.10.13550	60.8816	61.094	60.9878	56.6777	54.4109	55.5443	0.910688	0.0117849
Tb927.10.13560	25.6475	27.8353	26.7414	64.4637	58.1467	61.3052	2.29175	3.74869e-49
Tb927.10.13580	63.1066	64.4048	63.7557	48.5093	49.4657	48.9875	0.768422	7.84536e-08
Tb927.10.13590	72.5616	71.4199	71.9907	88.1128	90.2414	89.1771	1.23876	1.46314e-08
Tb927.10.1360	48.5432	53.5045	51.0239	69.3437	71.9753	70.6595	1.38476	1.9508e-06
Tb927.10.13600	102.389	99.7986	101.094	164.941	165.607	165.274	1.63488	1.5132e-29
Tb927.10.13610	42.4396	43.6495	43.0445	47.7788	45.2602	46.5195	1.08056	0.0467159
Tb927.10.13620	70.8061	72.8662	71.8361	78.5245	73.9176	76.221	1.06088	0.1321
Tb927.10.13630	241.889	223.018	232.454	160.487	163.668	162.078	0.697261	1.10378e-14
Tb927.10.13640	5.6406	8.28901	6.9648	9.89139	10.8066	10.349	1.4855	0.00122852
Tb927.10.13650	123.276	118.956	121.116	141.457	151.018	146.237	1.20765	0.00020553
Tb927.10.13660	47.4324	46.5047	46.9686	69.0585	67.7899	68.4242	1.45677	1.2918e-26
Tb927.10.13670	150.398	141.677	146.038	221.185	217.689	219.437	1.50261	3.39708e-24
Tb927.10.13680	9.56904	10.3032	9.9361	13.3667	13.4791	13.4229	1.35076	1.16645e-07
Tb927.10.13690	18.4504	20.6431	19.5467	22.7718	23.0114	22.8916	1.171	0.00197755
Tb927.10.1370	69.6166	74.5554	72.086	103.051	109.451	106.251	1.47401	9.59393e-18
Tb927.10.13700	95.6501	89.9227	92.7864	73.5172	79.8294	76.6733	0.826744	0.00643458
Tb927.10.13710	219.248	208.314	213.781	247.346	257.938	252.642	1.18185	2.31469e-05
Tb927.10.13720	245.401	232.972	239.187	233.218	250.834	242.026	1.01194	0.784695
Tb927.10.13730	90.7324	93.4711	92.1017	145.752	143.485	144.618	1.57008	7.0348e-34
Tb927.10.13740	61.1998	61.7365	61.4682	77.2264	75.9807	76.6035	1.24617	3.78681e-10
Tb927.10.13750	33.2281	34.2658	33.7469	35.9018	33.3296	34.6157	1.02544	0.676807
Tb927.10.13760	5.04925	6.92717	5.98821	4.72968	4.34909	4.53939	0.757384	0.0616264
Tb927.10.13770	3.18322	3.68006	3.43164	4.28971	4.12824	4.20897	1.22475	0.232597
Tb927.10.13780	11.4145	9.22804	10.3213	6.64255	6.45203	6.54729	0.634513	4.16659e-06
Tb927.10.13790	205.285	181.335	193.31	72.9885	73.4156	73.2021	0.378691	1.23454e-87
Tb927.10.1380	33.9938	34.7566	34.3752	43.4745	45.4871	44.4808	1.29407	3.00038e-12
Tb927.10.13800	128.146	112.727	120.436	173.594	172.205	172.9	1.43568	1.28208e-15
Tb927.10.13810	101.205	100.119	100.662	146.4	142.348	144.374	1.43411	4.62822e-12
Tb927.10.13820	93.0861	103.563	98.3245	132.642	134.32	133.481	1.35746	1.01449e-11
Tb927.10.13830	110.855	115.301	113.078	163.243	157.693	160.468	1.41892	2.72019e-19
Tb927.10.13840	58.3714	57.1624	57.7669	66.2235	62.6239	64.4237	1.11507	0.0137983
Tb927.10.13850	77.6091	84.1385	80.8738	163.848	166.084	164.966	2.03966	1.10794e-73
Tb927.10.13860	157.434	148.3	152.867	88.5773	88.4772	88.5272	0.579142	5.2262e-46
Tb927.10.13870	87.6511	96.84	92.2455	138.075	138.027	138.051	1.49646	1.14161e-22
Tb927.10.13880	41.7304	42.0117	41.871	46.223	44.8453	45.5341	1.08741	0.0182443
Tb927.10.13890	34.2046	35.6279	34.9162	34.3581	32.2154	33.2867	0.953102	0.281812
Tb927.10.1390	191.747	150.221	170.984	216.981	220.488	218.734	1.27935	0.000193005
Tb927.10.13900	79.1123	80.8548	79.9835	68.3906	67.8331	68.1119	0.851538	3.42703e-05
Tb927.10.13910	107.515	106.999	107.257	139.709	135.367	137.538	1.2822	1.4071e-09
Tb927.10.13920	171.05	175.035	173.042	279.148	289.241	284.194	1.6424	1.15957e-34
Tb927.10.13930	10.7472	8.22601	9.48661	6.94737	6.42079	6.68408	0.704634	0.00242005
Tb927.10.13940	74.1934	102.696	88.4445	83.9234	87.4262	85.6748	0.968614	0.755004
Tb927.10.13950	111.707	109.833	110.77	123.965	121.04	122.503	1.10586	0.0105517
Tb927.10.13960	74.9954	71.9218	73.4586	79.1985	75.7678	77.4832	1.05473	0.152582
Tb927.10.13970	76.13	76.1044	76.1172	94.0857	97.0172	95.5515	1.25542	1.35974e-08
Tb927.10.13980	76.4101	78.1471	77.2786	93.4984	89.341	91.4197	1.18279	0.000427526
Tb927.10.13990	52.6114	56.5822	54.5968	60.9985	62.4989	61.7487	1.13098	0.00639954
Tb927.10.1400	88.3052	80.9346	84.6199	82.6336	84.4257	83.5296	0.987253	0.800701
Tb927.10.14000	71.6941	77.7028	74.6984	120.777	104.802	112.789	1.50981	2.73531e-14
Tb927.10.14010	148.623	140.622	144.623	148.484	146.392	147.438	1.01947	0.611351
Tb927.10.14020	78.8924	80.7775	79.8349	85.864	88.1516	87.0078	1.08989	0.0194481
Tb927.10.14030	341.865	306.199	324.032	189.62	183.161	186.39	0.57522	3.12269e-30
Tb927.10.14040	205.961	208.954	207.458	166.119	159.755	162.937	0.785355	5.4055e-11
Tb927.10.14050	19.8686	19.0266	19.4476	12.4434	10.7332	11.5883	0.595296	5.59046e-08
Tb927.10.14060	0.66738	0.987121	0.82725	1.33751	1.31696	1.32723	1.59224	0.276741
Tb927.10.14090	44.4735	45.8206	45.147	83.1462	80.9668	82.0565	1.81734	5.80229e-56
Tb927.10.1410	122.273	119.462	120.868	119.096	121.372	120.234	0.994835	0.894445
Tb927.10.14110	86.8636	97.2726	92.0681	153.709	159.342	156.526	1.69997	3.91358e-20
Tb927.10.14130	159.402	173.472	166.437	242.751	251.544	247.148	1.4849	5.77664e-20
Tb927.10.14140	410.463	318.1	364.282	41.8055	45.0052	43.4053	0.119168	3.79739e-159
Tb927.10.14150	274.512	241.613	258.063	103.108	96.7747	99.9416	0.387265	3.13296e-77
Tb927.10.14160	515.14	447.36	481.25	31.4301	31.5651	31.4976	0.0654582	0
Tb927.10.14170	127.412	114.087	120.75	135.847	135.526	135.687	1.12377	0.00747404
Tb927.10.14180	114.889	115.131	115.01	102.804	108.982	105.893	0.920845	0.0282955
Tb927.10.14190	70.6557	75.1047	72.8802	76.3229	83.9505	80.1367	1.09969	0.0349769
Tb927.10.1420	116.477	113.737	115.107	128.202	124.129	126.165	1.09603	0.00977459
Tb927.10.14200	106.936	103.979	105.457	86.4169	96.5755	91.4962	0.867814	0.00198754
Tb927.10.14210	219.531	224.724	222.128	312.107	318.939	315.523	1.42048	1.29724e-22
Tb927.10.14220	127.402	139.301	133.352	106.711	104.82	105.766	0.793071	1.821e-08
Tb927.10.14230	54.2763	51.4245	52.8504	41.8992	44.2238	43.0615	0.814851	6.01063e-07
Tb927.10.14240	51.4252	51.592	51.5086	68.6708	63.9763	66.3235	1.28739	2.62521e-09
Tb927.10.14250	57.7341	60.2484	58.9913	95.6651	99.7537	97.7094	1.65638	7.70752e-31
Tb927.10.14260	146.645	147.86	147.253	200.662	219.609	210.135	1.42724	5.36018e-16
Tb927.10.14270	1.55033	1.49233	1.52133	0.480852	0.574156	0.527504	0.348365	8.69071e-15
Tb927.10.14280	81.6003	80.7881	81.1942	114.931	118.924	116.928	1.44022	1.78055e-15
Tb927.10.14290	100.869	110.622	105.745	84.503	89.7284	87.1157	0.823927	0.00202395
Tb927.10.1430	4.22199	4.3638	4.29289	2.42118	2.19651	2.30884	0.537488	8.21112e-07
Tb927.10.14300	68.6042	65.4059	67.005	50.2781	52.3018	51.2899	0.765523	7.80535e-12
Tb927.10.14310	111.732	115.213	113.472	128.025	128.871	128.448	1.13196	0.000536237
Tb927.10.14320	58.3074	52.7291	55.5183	47.735	48.3203	48.0276	0.865125	0.000725821
Tb927.10.14330	54.477	59.0281	56.7526	81.5105	82.4132	81.9619	1.44415	8.60976e-19
Tb927.10.14340	40.2794	39.0455	39.6625	45.4304	46.9709	46.2006	1.16493	3.11842e-05
Tb927.10.14350	148.373	137.114	142.743	194.869	202.109	198.489	1.39073	2.9348e-10
Tb927.10.14360	119.645	116.237	117.941	124.93	126.219	125.574	1.06477	0.0812824
Tb927.10.14370	111.276	126.449	118.863	154.719	162.491	158.605	1.33432	6.45947e-07
Tb927.10.14380	61.7539	63.5846	62.6692	66.4633	67.6656	67.0645	1.07014	0.0583556
Tb927.10.14390	95.6957	92.3207	94.0082	119.212	120.978	120.095	1.27754	7.84676e-12
Tb927.10.1440	64.9421	71.4063	68.1742	88.906	95.1137	92.0099	1.34969	2.8714e-08
Tb927.10.14400	46.8858	48.4367	47.6613	45.3278	47.8735	46.6006	0.977814	0.556832
Tb927.10.14410	48.2907	46.4337	47.3622	42.1304	41.0081	41.5692	0.87767	0.000533056
Tb927.10.14420	43.2363	39.6126	41.4244	37.2056	34.5677	35.8866	0.866275	0.00149276
Tb927.10.14430	74.2922	74.7307	74.5115	71.0892	69.5321	70.3107	0.943592	0.112625
Tb927.10.14440	84.6287	84.1374	84.3831	89.1721	94.1967	91.6844	1.08669	0.0468521
Tb927.10.14450	35.2761	35.2069	35.2415	24.5265	26.5078	25.5171	0.724318	1.20186e-09
Tb927.10.14460	61.171	61.5002	61.3356	55.5473	57.2924	56.4199	0.919899	0.0217512
Tb927.10.14470	85.4699	75.2047	80.3373	53.8215	54.4377	54.1296	0.673796	9.60103e-15
Tb927.10.14480	42.4963	47.746	45.1212	27.062	26.4676	26.7648	0.593118	4.04493e-30
Tb927.10.14490	0	0	0	0	0	0	1	1
Tb927.10.1450	30.2098	25.9879	28.0989	24.5851	23.0645	23.8248	0.847887	0.00267975
Tb927.10.14500	261.929	225.461	243.695	162.007	165.124	163.566	0.671226	1.9671e-15
Tb927.10.14510	106.912	103.027	104.97	89.4533	89.4622	89.4577	0.852235	3.32283e-05
Tb927.10.14520	48.6333	44.468	46.5507	39.7252	38.5558	39.1405	0.840811	0.000224409
Tb927.10.14530	163.427	161.796	162.612	192.469	199.536	196.003	1.2054	3.02803e-07
Tb927.10.14550	10.9232	6.10417	8.51367	8.80207	9.75677	9.27942	1.09025	0.555325
Tb927.10.14560	16.3234	16.9984	16.6609	18.4625	19.104	18.7832	1.12747	0.0163499
Tb927.10.14570	65.2992	64.561	64.9301	61.2395	56.7436	58.9916	0.908418	0.013607
Tb927.10.14580	1294.05	1163.04	1228.55	2281.41	2334.9	2308.16	1.87879	4.31146e-34
Tb927.10.14590	76.2433	75.4578	75.8506	66.6745	68.1013	67.3879	0.888509	0.00409477
Tb927.10.1460	49.2114	50.5652	49.8883	41.089	41.4116	41.2503	0.826859	8.48959e-08
Tb927.10.14600	106.715	84.0162	95.3657	206.544	206.096	206.32	2.16362	1.07311e-32
Tb927.10.14610	66.9193	66.4451	66.6822	65.9839	63.706	64.8449	0.972411	0.462726
Tb927.10.14640	51.922	56.8376	54.3798	70.9795	66.2511	68.6153	1.26143	6.1968e-05
Tb927.10.14650	167.779	164.454	166.117	286.846	286.648	286.747	1.72618	6.59108e-44
Tb927.10.14660	96.0529	104.346	100.2	120.737	118.885	119.811	1.19562	7.32379e-06
Tb927.10.14680	66.6702	67.9046	67.2874	123.763	119.447	121.605	1.80702	1.98747e-50
Tb927.10.14690	114.899	118.097	116.498	85.1617	85.9861	85.5739	0.734567	9.72933e-17
Tb927.10.14700	293.134	276.567	284.85	323.459	351.741	337.6	1.18524	0.000212186
Tb927.10.14720	90.7219	90.2133	90.4676	99.6734	93.0804	96.3769	1.06517	0.109934
Tb927.10.14730	22.1802	25.345	23.7626	24.2593	24.7846	24.5219	1.03188	0.609165
Tb927.10.14740	31.5103	31.7106	31.6105	26.5076	24.4898	25.4987	0.806407	0.000119524
Tb927.10.14750	19.3649	14.2404	16.8027	33.4035	34.6321	34.0178	2.02496	1.72606e-13
Tb927.10.14760	935.67	900.618	918.144	312.489	324.755	318.622	0.347048	9.183e-138
Tb927.10.14770	83.7283	78.3845	81.0564	85.3288	84.7044	85.0166	1.04888	0.205142
Tb927.10.14780	210.971	208.638	209.804	158.367	158.586	158.476	0.755365	1.3177e-16
Tb927.10.14790	405.884	397.812	401.848	505.446	534.227	519.836	1.29364	9.47459e-09
Tb927.10.14800	0.838525	0.699635	0.76908	0.355491	0.344414	0.349953	0.456887	0.000593112
Tb927.10.14810	105.081	110.131	107.606	143.928	142.474	143.201	1.33066	2.4055e-10
Tb927.10.14820	3.2096	2.92451	3.06705	10.7682	9.52633	10.1473	3.30475	1.07743e-27
Tb927.10.14850	4.24007	3.87506	4.05756	2.95344	2.25682	2.60513	0.640611	0.0145924
Tb927.10.14860	96.3564	97.4333	96.8948	102.456	96.8434	99.6496	1.02836	0.4699
Tb927.10.14870	20.6415	22.6336	21.6376	28.9117	26.2307	27.5712	1.2738	4.97343e-06
Tb927.10.14880	39.0252	39.4529	39.2391	40.5054	39.278	39.8917	1.01654	0.656101
Tb927.10.14890	18.7472	17.2536	18.0004	2.49714	2.40614	2.45164	0.136214	1.12094e-215
Tb927.10.1490	56.4485	50.882	53.6653	44.8678	47.4992	46.1835	0.860664	0.000982018
Tb927.10.14900	36.1449	34.1365	35.1407	30.8673	32.4111	31.6392	0.900562	0.0202209
Tb927.10.14910	106.267	103.976	105.122	60.5776	61.4773	61.0275	0.580583	4.01096e-54
Tb927.10.14920	58.1302	53.7309	55.9305	51.9905	51.453	51.7217	0.924767	0.0575613
Tb927.10.14930	7.61303	8.24039	7.92671	6.97107	6.23673	6.6039	0.832304	0.0513853
Tb927.10.14940	59.5923	66.5498	63.071	58.0706	51.0052	54.5379	0.86436	0.083832
Tb927.10.14950	71.1788	78.736	74.9574	95.3468	91.9421	93.6444	1.24914	3.21471e-07
Tb927.10.14980	110.541	99.7842	105.163	94.1105	96.8146	95.4626	0.907818	0.0259056
Tb927.10.14990	115.833	110.326	113.079	73.6655	72.5708	73.1181	0.64661	1.16619e-29
Tb927.10.150	68.1698	63.7823	65.976	66.314	63.4488	64.8814	0.983338	0.764603
Tb927.10.1500	109.549	114.176	111.862	197.621	199.436	198.528	1.77474	1.11716e-42
Tb927.10.15000	94.575	101.804	98.1896	94.3697	95.0359	94.7028	0.964457	0.355094
Tb927.10.15010	90.1878	88.7506	89.4692	92.3004	91.403	91.8517	1.02662	0.465173
Tb927.10.15020	11.5429	10.7854	11.1641	4.4562	3.93879	4.1975	0.375722	8.39044e-67
Tb927.10.15040	10.7428	9.95614	10.3495	3.46445	3.43274	3.4486	0.333347	5.00981e-46
Tb927.10.15070	10.9376	9.23141	10.0845	7.43061	8.77973	8.10517	0.805111	0.0933943
Tb927.10.15080	43.2419	43.4545	43.3482	34.5651	34.9637	34.7644	0.801996	3.31922e-09
Tb927.10.15090	1.67204	2.02105	1.84654	1.3512	1.12696	1.23908	0.669675	0.0344433
Tb927.10.1510	70.1652	59.7066	64.9359	72.8154	73.9735	73.3945	1.13028	0.0329711
Tb927.10.15120	261.299	256.684	258.991	506.804	539.997	523.401	2.02106	1.35733e-75
Tb927.10.15130	105.386	102.954	104.17	98.2805	95.1633	96.7219	0.928434	0.0663009
Tb927.10.15140	303.925	297.814	300.87	345.78	347.398	346.589	1.15199	7.22068e-05
Tb927.10.15150	157.747	167.305	162.526	290.128	289.133	289.631	1.78189	6.25635e-45
Tb927.10.15160	57.3363	57.212	57.2741	39.8097	39.9892	39.8994	0.696656	9.65873e-26
Tb927.10.15170	61.0746	63.8757	62.4751	88.3055	91.2255	89.7655	1.43683	8.40895e-23
Tb927.10.15180	249.824	259.96	254.892	467.792	496.963	482.377	1.89249	6.14301e-46
Tb927.10.15190	48.0468	48.8894	48.4681	44.1716	45.4349	44.8032	0.924452	0.0357318
Tb927.10.1520	84.164	92.9539	88.5589	68.7099	69.6568	69.1834	0.781193	2.82068e-07
Tb927.10.15200	77.2179	68.1216	72.6698	48.1974	47.764	47.9807	0.660318	8.67931e-13
Tb927.10.15210	85.7927	91.1539	88.4733	75.9521	74.824	75.388	0.852019	0.000250405
Tb927.10.15220	126.545	133.261	129.903	235.382	232.762	234.072	1.80173	1.00364e-52
Tb927.10.15230	97.2441	96.39	96.817	109.451	112.022	110.737	1.14385	0.000519974
Tb927.10.15240	35.8819	35.8898	35.8859	35.8836	40.5608	38.2222	1.06527	0.163957
Tb927.10.15250	25.8764	22.4438	24.1601	23.0271	22.7503	22.8887	0.947476	0.371749
Tb927.10.15260	3.42786	3.44573	3.4368	3.59333	3.68541	3.63937	1.05914	0.484964
Tb927.10.15270	11.0914	10.6564	10.8739	14.7557	14.8481	14.8019	1.36129	4.33724e-06
Tb927.10.15280	15.1456	13.8634	14.5045	11.6181	11.3147	11.4664	0.790543	3.58217e-07
Tb927.10.15290	18.025	17.1442	17.5846	24.0727	23.3569	23.7148	1.34857	3.94643e-15
Tb927.10.1530	30.1026	34.8547	32.4787	34.6517	34.7112	34.6814	1.06772	0.188554
Tb927.10.15300	26.186	22.9687	24.5774	21.6911	21.2333	21.4622	0.873291	0.00441594
Tb927.10.15310	7.17027	4.36779	5.76903	5.63152	4.51184	5.07168	0.879064	0.470532
Tb927.10.15320	174.234	180.267	177.25	130.049	128.985	129.517	0.730668	1.26942e-10
Tb927.10.15330	15.4249	13.2553	14.3401	16.6258	16.8263	16.726	1.16662	0.0131626
Tb927.10.15350	184.215	149.038	166.626	75.5036	80.3041	77.9038	0.467654	1.26635e-25
Tb927.10.15370	0.0740436	0	0.0370218	0	0	0	0.0755189	0.251448
Tb927.10.15380	0.0721231	0.0355591	0.0538411	0.108408	0.0837192	0.0960634	1.73973	0.5855
Tb927.10.15390	1.31299	1.20463	1.25881	1.06972	1.3094	1.18956	0.947469	0.615867
Tb927.10.1540	17.0979	14.0861	15.592	15.5685	14.1911	14.8798	0.954246	0.529145
Tb927.10.15400	39.094	35.4481	37.2711	35.9821	35.2957	35.6389	0.956222	0.305817
Tb927.10.15410	167.308	176.783	172.046	1270.83	1179.88	1225.36	7.12197	4.45625e-307
Tb927.10.15420	80.2648	78.7046	79.4847	112.724	111.685	112.205	1.41163	1.27146e-21
Tb927.10.15430	67.234	66.475	66.8545	64.153	64.3614	64.2572	0.961169	0.267272
Tb927.10.15440	87.5061	83.7845	85.6453	59.2102	57.7152	58.4627	0.682589	2.92678e-18
Tb927.10.15450	41.4262	45.4474	43.4368	49.0662	49.5243	49.2953	1.13479	0.00527881
Tb927.10.15460	34.8984	37.1816	36.04	19.1988	23.2405	21.2196	0.589076	1.53359e-14
Tb927.10.15470	1.53172	1.61278	1.57225	1.54788	1.84429	1.69609	1.08064	0.573858
Tb927.10.15480	55.1967	55.8915	55.5441	56.3598	52.8696	54.6147	0.983081	0.68562
Tb927.10.15490	94.7638	93.9193	94.3415	140.366	144.1	142.233	1.50772	9.49351e-31
Tb927.10.1550	94.6922	96.3107	95.5015	106.687	102.633	104.66	1.0958	0.0101148
Tb927.10.15500	0	0	0	0.0263427	0.0488245	0.0375836	9.91079	0.501126
Tb927.10.15510	47.8853	49.6615	48.7734	83.4288	83.1824	83.3056	1.70784	1.17857e-24
Tb927.10.15520	58.5744	51.9624	55.2684	57.5282	57.5948	57.5615	1.04156	0.363442
Tb927.10.15530	23.2421	21.8337	22.5379	36.3594	35.275	35.8172	1.58914	4.15143e-24
Tb927.10.15540	22.3025	21.7999	22.0512	19.1837	20.6968	19.9402	0.904547	0.026974
Tb927.10.15550	81.3582	83.0624	82.2103	72.4632	72.9877	72.7255	0.884629	0.00169161
Tb927.10.15560	61.8716	63.7516	62.8116	57.1228	57.0521	57.0874	0.908837	0.101241
Tb927.10.15570	28.3991	28.4191	28.4091	23.5331	27.1757	25.3544	0.892819	0.0460868
Tb927.10.15580	0	0	0	0	0	0	1	1
Tb927.10.15590	1.07983	0.751615	0.915724	0.509204	0.471888	0.490546	0.53821	0.0286247
Tb927.10.1560	48.9502	45.5262	47.2382	106.689	108.098	107.393	2.27354	1.23465e-93
Tb927.10.15600	50.3157	47.6936	49.0047	59.2794	62.45	60.8647	1.24226	4.90973e-06
Tb927.10.15610	34.6647	32.0639	33.3643	20.1871	18.1391	19.1631	0.574207	2.9555e-27
Tb927.10.15630	40.0428	41.9526	40.9977	18.6158	21.8103	20.213	0.493534	3.20446e-15
Tb927.10.15640	53.6566	56.847	55.2518	65.4615	66.4578	65.9596	1.19378	1.84162e-06
Tb927.10.15650	0	0.0212742	0.0106371	0.0108096	0	0.00540481	0.557722	1
Tb927.10.15660	28.7487	30.1198	29.4343	30.536	29.0953	29.8157	1.01276	0.763624
Tb927.10.15670	10.8145	11.6185	11.2165	11.8985	11.722	11.8102	1.05273	0.372817
Tb927.10.15680	44.8604	41.5465	43.2035	35.9116	36.9136	36.4126	0.842847	0.000138083
Tb927.10.15690	62.6199	67.6554	65.1376	64.0506	68.8351	66.4429	1.02016	0.71808
Tb927.10.1570	0	0	0	0	0	0	1	1
Tb927.10.15700	22.2291	20.7508	21.49	20.3775	19.9055	20.1415	0.937252	0.138581
Tb927.10.15710	30.8586	34.5797	32.7191	56.4262	54.3891	55.4077	1.693	3.53298e-21
Tb927.10.15720	161.379	162.504	161.942	132.896	137.082	134.989	0.83361	2.02953e-07
Tb927.10.15730	35.1864	33.8369	34.5117	27.3825	26.8262	27.1044	0.785366	2.27799e-08
Tb927.10.15740	26.3554	26.6313	26.4933	28.9393	29.6899	29.3146	1.10658	0.0313321
Tb927.10.15750	12.0626	9.67226	10.8674	10.3704	10.3546	10.3625	0.953658	0.442005
Tb927.10.15760	6.45468	5.07618	5.76543	6.01165	5.47916	5.7454	0.996398	0.983199
Tb927.10.15770	51.1299	54.902	53.0159	45.3162	44.3943	44.8552	0.84597	0.000121331
Tb927.10.15780	0.0160222	0	0.00801112	0.0160552	0.022318	0.0191866	2.22633	0.688432
Tb927.10.15790	26.998	34.1436	30.5708	29.029	28.3741	28.7015	0.938622	0.548339
Tb927.10.1580	0	0	0	0	0	0	1	1
Tb927.10.15800	9.98573	10.0312	10.0085	10.6786	11.2	10.9393	1.0933	0.218327
Tb927.10.15810	0	0.118644	0.0593222	0	0.0279332	0.0139666	0.29985	0.626855
Tb927.10.15820	33.4319	32.3608	32.8964	33.7374	34.1152	33.9263	1.0314	0.600245
Tb927.10.15830	76.2519	79.0251	77.6385	92.893	86.673	89.783	1.15617	0.00141539
Tb927.10.15840	7.0017	6.44767	6.72468	8.66868	9.41037	9.03953	1.34488	1.38357e-06
Tb927.10.15850	13.9985	11.4042	12.7014	12.4442	12.5152	12.4797	0.982794	0.843784
Tb927.10.15860	15.3827	16.6616	16.0221	15.4942	15.432	15.4631	0.964897	0.659355
Tb927.10.15870	0.103416	0.0509877	0.077202	0.077722	0.0240087	0.0508654	0.66561	1
Tb927.10.15880	6.31055	6.81453	6.56254	4.81207	4.73099	4.77153	0.726946	1.34871e-06
Tb927.10.15890	0	0	0	0	0	0	1	1
Tb927.10.15910	8.98501	9.58802	9.28651	3.16562	2.95268	3.05915	0.329277	6.26314e-49
Tb927.10.15920	0	0	0	0	0	0	1	1
Tb927.10.15930	3.91365	3.90989	3.91177	3.04448	3.80168	3.42308	0.876431	0.229661
Tb927.10.15940	0	0	0	0	0	0	1	1
Tb927.10.15950	0	0	0	0	0	0	1	1
Tb927.10.15960	0	0	0	0	0	0	1	1
Tb927.10.15970	9.72277	9.67466	9.69872	10.4197	10.2731	10.3464	1.06669	0.315089
Tb927.10.15980	35.9162	42.0092	38.9627	46.0407	42.4005	44.2206	1.13446	0.147621
Tb927.10.160	80.1055	82.8289	81.4672	92.0427	94.5071	93.2749	1.14497	0.000357641
Tb927.10.1600	36.6313	39.5331	38.0822	35.7961	33.254	34.5251	0.906319	0.0795048
Tb927.10.16010	4.36664	3.21328	3.78996	2.97152	3.35897	3.16524	0.836927	0.261511
Tb927.10.16020	68.5844	68.9649	68.7746	49.6175	51.9025	50.76	0.738197	1.17748e-11
Tb927.10.16030	46.4978	47.8727	47.1852	51.5955	54.5452	53.0704	1.12487	0.0110836
Tb927.10.16040	45.3861	47.65	46.5181	46.5985	43.7814	45.1899	0.971259	0.487232
Tb927.10.16050	89.1925	90.2119	89.7022	112.504	109.714	111.109	1.23852	3.48133e-06
Tb927.10.16060	84.2495	82.2246	83.2371	219.219	224.29	221.755	2.6642	5.39771e-90
Tb927.10.16070	37.5898	34.7647	36.1772	46.4247	46.1812	46.3029	1.27996	2.77985e-05
Tb927.10.16080	164.263	160.799	162.531	294.471	308.628	301.549	1.85552	2.53894e-51
Tb927.10.16090	10.9725	12.7227	11.8476	16.6331	15.4431	16.0381	1.35314	3.99865e-07
Tb927.10.1610	183.135	190.838	186.986	233.118	230.206	231.662	1.23883	3.73265e-08
Tb927.10.16100	41.1237	27.7193	34.4215	38.5888	41.4755	40.0321	1.16317	0.139431
Tb927.10.16110	0	0	0	0.0324009	0	0.0162005	6.94345	0.500887
Tb927.10.16120	260.965	254.299	257.632	234.759	234.104	234.431	0.90995	0.0175247
Tb927.10.16130	2.00214	0.987121	1.49463	3.0094	1.51063	2.26001	1.4978	0.388828
Tb927.10.16140	91.5772	100.052	95.8148	77.8883	73.3554	75.6219	0.789088	8.62386e-07
Tb927.10.16150	10.868	12.4884	11.6782	17.5505	17.179	17.3648	1.48646	2.57434e-10
Tb927.10.16160	0	0.0819868	0.0409934	0	0.0579081	0.0289541	0.748311	1
Tb927.10.16170	7.39426	7.25117	7.32272	9.97432	10.9789	10.4766	1.43144	2.90974e-05
Tb927.10.16180	0.632444	0.668178	0.650311	0.905354	0.880956	0.893155	1.37052	0.192018
Tb927.10.1620	10.3078	9.1433	9.72553	14.9184	14.5253	14.7219	1.51376	2.28591e-10
Tb927.10.1630	86.069	85.4359	85.7525	124.181	123.548	123.864	1.44443	9.21484e-25
Tb927.10.1650	0	0.0713238	0.0356619	0.0362403	0	0.0181202	0.557787	1
Tb927.10.1660	32.298	28.2213	30.2597	47.9961	49.4056	48.7009	1.60972	1.20046e-14
Tb927.10.1670	10.7257	14.1017	12.4137	7.06571	7.42404	7.24487	0.58386	8.74579e-05
Tb927.10.1680	40.5961	39.3326	39.9643	28.06	28.6772	28.3686	0.709961	4.53302e-12
Tb927.10.1690	58.1692	61.5374	59.8533	87.4335	89.7505	88.592	1.48013	9.22136e-20
Tb927.10.170	188.11	173.265	180.687	240.324	242.355	241.34	1.33571	7.77506e-12
Tb927.10.1700	70.4935	77.6523	74.0729	77.4858	79.6161	78.5509	1.06044	0.162994
Tb927.10.1710	85.286	84.0038	84.6449	80.5271	80.6347	80.5809	0.952003	0.155621
Tb927.10.1720	41.1034	42.4942	41.7988	63.4099	62.1205	62.7652	1.50146	1.00502e-26
Tb927.10.1730	65.1534	66.0723	65.6129	76.7235	76.7	76.7117	1.16913	6.67557e-05
Tb927.10.1740	39.5658	40.6253	40.0955	49.9602	48.2558	49.108	1.22458	1.07132e-05
Tb927.10.1750	10.814	10.8157	10.8148	16.1254	16.0914	16.1084	1.48926	3.14719e-08
Tb927.10.1760	7.12883	9.27296	8.20089	15.389	9.64831	12.5186	1.52514	0.0755959
Tb927.10.1770	70.2637	67.7016	68.9827	15.3072	13.4181	14.3627	0.208074	1.21882e-127
Tb927.10.1780	70.8527	77.2022	74.0275	9.65853	10.1284	9.89349	0.133876	5.3876e-111
Tb927.10.1790	1.589	3.52543	2.55722	0.945412	1.47558	1.2105	0.476002	0.0258896
Tb927.10.180	211.5	226.377	218.938	442.763	433.86	438.311	2.0019	6.86255e-61
Tb927.10.1800	0.768365	1.15453	0.961446	0.751616	0.764489	0.758052	0.788366	0.244677
Tb927.10.1810	28.886	26.9844	27.9352	27.9494	30.3538	29.1516	1.04431	0.592135
Tb927.10.1820	52.0367	55.7817	53.9092	51.6234	48.4322	50.0278	0.927761	0.17288
Tb927.10.1830	91.3313	100.208	95.7695	91.2209	97.6401	94.4305	0.986102	0.780993
Tb927.10.1840	59.9044	63.6044	61.7544	48.568	51.5381	50.053	0.810613	6.66761e-07
Tb927.10.1850	70.7553	72.3282	71.5418	64.9927	63.7774	64.385	0.899897	0.00535837
Tb927.10.1860	75.0455	78.8876	76.9666	86.8015	91.5294	89.1655	1.15858	0.000365684
Tb927.10.1870	84.3621	86.5765	85.4693	99.9343	108.413	104.174	1.21905	0.000117402
Tb927.10.1880	86.2901	88.5581	87.4241	119.514	124.343	121.928	1.39476	1.8827e-13
Tb927.10.1890	56.4945	56.0168	56.2557	53.4663	52.1635	52.8149	0.93882	0.109909
Tb927.10.190	846.173	757.006	801.589	1686.67	1686.76	1686.71	2.10423	8.81347e-46
Tb927.10.1900	34.0357	31.161	32.5984	29.6465	29.6697	29.6581	0.909878	0.0278246
Tb927.10.1910	33.4315	29.3242	31.3779	35.1872	33.0401	34.1136	1.08717	0.0879103
Tb927.10.1930	39.9346	43.7197	41.8272	65.1823	63.5616	64.3719	1.53879	7.04602e-25
Tb927.10.1940	0.0723316	0.178309	0.125321	0.0906008	0.067169	0.0788849	0.632795	0.461151
Tb927.10.1950	41.9338	39.8418	40.8878	51.3453	51.5811	51.4632	1.25871	1.45847e-09
Tb927.10.1960	41.7001	44.4139	43.057	72.2047	71.9942	72.0995	1.67439	3.66729e-43
Tb927.10.1970	65.9577	63.4152	64.6864	66.8472	64.2749	65.5611	1.0135	0.745751
Tb927.10.1980	34.6728	33.6312	34.152	30.8867	33.8581	32.3724	0.948148	0.237045
Tb927.10.1990	77.354	74.9481	76.1511	77.7964	76.1569	76.9767	1.01083	0.772905
Tb927.10.200	695.078	590.088	642.583	347.472	354.145	350.808	0.545955	1.00713e-28
Tb927.10.2000	59.2538	60.7238	59.9888	67.5185	69.5551	68.5368	1.14254	0.000303632
Tb927.10.2010	403.211	341.44	372.326	297.778	249.576	273.677	0.735032	1.32436e-05
Tb927.10.2030	54.9447	55.405	55.1748	52.6175	52.1775	52.3975	0.949633	0.15459
Tb927.10.2040	58.3289	57.4315	57.8802	56.7848	54.7042	55.7445	0.963042	0.293517
Tb927.10.2050	48.7809	51.4474	50.1142	77.846	77.2478	77.5469	1.54726	6.13823e-27
Tb927.10.2060	39.8176	38.7014	39.2595	45.093	45.3634	45.2282	1.15207	6.1191e-05
Tb927.10.2070	12.8262	13.3261	13.0762	29.9686	28.2662	29.1174	2.22542	4.38663e-27
Tb927.10.2080	22.7743	22.2102	22.4923	17.2789	15.4549	16.3669	0.727309	2.51498e-05
Tb927.10.2090	0.0358549	0.0353553	0.0356051	0.143715	0.0665916	0.105153	2.76954	0.150517
Tb927.10.210	116.277	116.473	116.375	91.2481	88.5477	89.8979	0.772434	9.74272e-14
Tb927.10.2120	49.4118	46.1922	47.802	47.906	51.2482	49.5771	1.03744	0.563205
Tb927.10.2130	53.5187	58.9968	56.2577	39.9255	41.2965	40.611	0.72189	1.05228e-14
Tb927.10.2150	75.4294	77.5923	76.5109	62.6083	67.6676	65.1379	0.851553	0.00217334
Tb927.10.2160	0.218256	0	0.109128	0	0.0675595	0.0337797	0.358329	0.378586
Tb927.10.2170	0.195521	0	0.0977607	0	0.181566	0.0907831	0.974323	1
Tb927.10.2180	4.71556	5.55905	5.13731	4.26331	3.2659	3.7646	0.731925	0.0134301
Tb927.10.2190	262.569	222.437	242.503	211.635	206.466	209.051	0.862073	0.00467576
Tb927.10.220	826.548	751.892	789.22	1413.86	1425.64	1419.75	1.79897	1.0408e-39
Tb927.10.2200	56.5132	60.5667	58.5399	51.7101	55.4275	53.5688	0.915209	0.0712608
Tb927.10.2210	23.6489	26.9486	25.2987	24.492	25.3261	24.9091	0.984574	0.77079
Tb927.10.2220	42.3049	42.8901	42.5975	23.2082	26.1323	24.6703	0.579304	6.69769e-35
Tb927.10.2230	37.9982	41.1232	39.5607	34.54	33.5943	34.0671	0.861008	0.000709768
Tb927.10.2240	163.779	156.155	159.967	148.511	153.391	150.951	0.94368	0.150102
Tb927.10.2250	20.1048	16.123	18.1139	13.2497	13.615	13.4324	0.741808	0.00159085
Tb927.10.2260	43.5816	45.7722	44.6769	50.8994	50.907	50.9032	1.13931	0.000416021
Tb927.10.2270	89.6836	86.4656	88.0746	65.9648	66.9967	66.4808	0.754852	1.16781e-13
Tb927.10.2280	9.50819	10.0072	9.75771	6.38065	6.79372	6.58718	0.675395	4.25176e-08
Tb927.10.2290	91.5546	86.7578	89.1562	129.631	127.99	128.811	1.44479	1.33985e-23
Tb927.10.230	199.606	203.719	201.662	345.639	345.525	345.582	1.71363	5.07865e-52
Tb927.10.2300	102.7	124.093	113.397	56.5886	60.2386	58.4136	0.515177	2.8579e-22
Tb927.10.2310	42.966	40.089	41.5275	81.1923	83.0895	82.1409	1.97818	5.10968e-62
Tb927.10.2320	61.4858	57.6251	59.5555	72.6581	69.8126	71.2354	1.19606	3.27489e-05
Tb927.10.2330	137.24	140.362	138.801	81.1423	84.8235	82.9829	0.597945	1.13654e-39
Tb927.10.2340	110.833	112.688	111.76	122.769	127.823	125.296	1.12123	0.0412798
Tb927.10.2350	189.57	189.576	189.573	256.692	263.637	260.164	1.37242	8.57329e-20
Tb927.10.2360	143.311	170.733	157.022	161.656	170.175	165.916	1.05662	0.333822
Tb927.10.2370	202.299	190.594	196.447	338.613	348.814	343.714	1.74972	1.13903e-42
Tb927.10.2380	77.0725	77.9497	77.5111	64.2272	64.3421	64.2847	0.829361	2.12998e-07
Tb927.10.2390	5.79566	5.8448	5.82023	2.78831	2.46165	2.62498	0.45059	7.40912e-16
Tb927.10.240	92.8103	96.0224	94.4164	157.235	149.67	153.452	1.62508	3.98509e-38
Tb927.10.2400	3.81613	4.81309	4.31461	1.20056	0.576891	0.888724	0.205321	1.57382e-11
Tb927.10.2410	94.2941	100.525	97.4098	13.863	13.0237	13.4433	0.137963	0
Tb927.10.2440	165.148	139.912	152.53	48.2438	43.4446	45.8442	0.300521	8.0231e-89
Tb927.10.2450	20.5504	24.7783	22.6644	14.1703	14.9268	14.5485	0.642088	1.72505e-05
Tb927.10.2460	48.3281	47.9812	48.1547	40.1759	38.1542	39.165	0.813205	7.10478e-08
Tb927.10.2470	131.334	123.435	127.384	92.3141	91.6438	91.9789	0.722074	5.85458e-18
Tb927.10.2480	27.666	32.0322	29.8491	22.9731	22.1796	22.5764	0.756239	4.55744e-08
Tb927.10.2490	37.2715	38.8933	38.0824	39.3895	40.2758	39.8327	1.04599	0.282233
Tb927.10.250	45.819	48.4187	47.1188	44.0342	43.1104	43.5723	0.924642	0.0426424
Tb927.10.2500	17.0957	19.4296	18.2627	12.6628	11.1947	11.9287	0.652817	2.51263e-07
Tb927.10.2510	34.3285	36.3133	35.3209	42.564	41.6428	42.1034	1.19186	5.30444e-05
Tb927.10.2520	60.0744	61.8466	60.9605	60.3607	62.6351	61.4979	1.00887	0.809363
Tb927.10.2530	195.556	178.445	187.001	226.042	220.446	223.244	1.19383	1.59381e-05
Tb927.10.2540	75.2434	81.5984	78.4209	62.5594	63.6839	63.1217	0.804908	1.98649e-05
Tb927.10.2550	44.8104	45.9094	45.3599	57.0566	54.0763	55.5664	1.22477	1.23193e-05
Tb927.10.2560	201.43	218.853	210.141	1097.71	967.885	1032.8	4.91455	5.99626e-162
Tb927.10.2570	43.7215	46.4011	45.0613	28.4455	28.2355	28.3405	0.628902	1.82309e-34
Tb927.10.2580	61.167	64.4557	62.8113	79.2304	86.679	82.9547	1.32087	1.34565e-08
Tb927.10.2590	6.51866	6.9141	6.71638	5.88352	5.25916	5.57134	0.828882	0.00567312
Tb927.10.260	160.428	156.452	158.44	156.82	154.638	155.729	0.98287	0.754801
Tb927.10.2600	35.6364	37.2069	36.4216	29.9868	28.8221	29.4045	0.807189	9.32415e-07
Tb927.10.2610	24.9493	24.1692	24.5593	13.4182	14.0521	13.7351	0.55947	2.2161e-25
Tb927.10.2620	196.259	192.565	194.412	262.575	267.566	265.071	1.36351	1.82084e-18
Tb927.10.2630	87.7286	88.5923	88.1605	88.6085	92.4603	90.5344	1.02704	0.519346
Tb927.10.2640	79.454	75.6493	77.5516	47.3053	51.0287	49.167	0.634106	1.39758e-29
Tb927.10.2650	37.9125	37.0275	37.47	33.2138	32.4793	32.8466	0.876579	0.000217191
Tb927.10.2660	95.8696	85.9814	90.9255	101.01	101.539	101.274	1.11393	0.0386542
Tb927.10.2670	175.597	185.186	180.392	186.134	187.972	187.053	1.0369	0.411028
Tb927.10.2680	102.996	107.002	104.999	111.775	112.5	112.138	1.06797	0.0689909
Tb927.10.2690	60.2917	62.541	61.4163	47.4656	47.1303	47.298	0.770089	7.75347e-13
Tb927.10.270	970.868	909.19	940.029	2154.14	2154.81	2154.48	2.29194	7.26695e-71
Tb927.10.2700	57.145	55.4813	56.3131	83.5823	80.9498	82.2661	1.46081	7.14298e-26
Tb927.10.2710	90.4813	96.2443	93.3628	107.547	112.627	110.087	1.17924	0.0103417
Tb927.10.2720	71.127	70.7191	70.923	81.3797	84.4635	82.9216	1.16929	4.16021e-05
Tb927.10.2730	231.349	235.278	233.313	246.894	257.083	251.988	1.08008	0.0374041
Tb927.10.2740	326.898	329.441	328.169	362.082	362.798	362.44	1.10442	0.00526374
Tb927.10.2750	65.8441	64.0186	64.9314	87.0684	89.0507	88.0595	1.35629	1.89501e-16
Tb927.10.2760	69.5937	67.6	68.5969	69.8412	73.3859	71.6135	1.04408	0.244542
Tb927.10.2770	7.48188	6.44335	6.96262	8.38126	8.55589	8.46857	1.2167	0.0225717
Tb927.10.2780	20.9891	21.4623	21.2257	26.8064	27.1569	26.9817	1.27118	2.58464e-11
Tb927.10.2790	42.8311	40.9761	41.9036	39.8109	39.6001	39.7055	0.947564	0.136723
Tb927.10.280	255.934	266.802	261.368	549.79	484.542	517.166	1.97846	6.17923e-47
Tb927.10.2800	0.155446	0	0.0777228	0	0	0	0.0755171	0.252096
Tb927.10.2810	147.097	139.515	143.306	157.757	165.305	161.531	1.12729	0.0015927
Tb927.10.2820	27.7459	27.3593	27.5526	26.2893	27.0515	26.6704	0.968115	0.504562
Tb927.10.2830	84.4881	92.7678	88.6279	123.332	136.092	129.712	1.46368	4.02123e-10
Tb927.10.2840	1444.42	1275.14	1359.78	2864.92	2745.64	2805.28	2.06305	7.79462e-41
Tb927.10.2850	91.7537	95.1309	93.4423	35.4669	37.2982	36.3826	0.389456	4.52012e-111
Tb927.10.2860	20.2841	19.6381	19.9611	21.5702	22.6081	22.0892	1.10684	0.0238218
Tb927.10.2870	30.2582	34.9952	32.6267	28.0167	30.8146	29.4156	0.901656	0.0598775
Tb927.10.2880	72.2096	65.3775	68.7936	64.4668	65.7725	65.1196	0.946609	0.269374
Tb927.10.2890	0.320109	0.143477	0.231793	0.0874824	0.0810714	0.0842769	0.37043	0.014797
Tb927.10.290	187.647	187.691	187.669	225.434	229.925	227.68	1.21324	2.07807e-08
Tb927.10.2900	45.4927	41.8132	43.6529	57.9809	61.3647	59.6728	1.36715	8.16553e-14
Tb927.10.2910	86.9332	74.8154	80.8743	88.717	85.5421	87.1295	1.07737	0.146866
Tb927.10.2920	42.1335	42.1768	42.1551	33.5662	34.5584	34.0623	0.80809	1.60435e-09
Tb927.10.2930	6.24	5.95563	6.09781	6.54544	5.91082	6.22813	1.02082	0.774254
Tb927.10.2940	97.6748	99.8939	98.7843	81.9636	87.0535	84.5086	0.855608	8.42701e-05
Tb927.10.2950	36.5018	33.9191	35.2104	28.2198	28.9386	28.5792	0.81172	4.63435e-07
Tb927.10.2960	70.4263	69.1081	69.7672	86.2984	92.0476	89.173	1.27825	2.82489e-10
Tb927.10.2970	177.56	204.657	191.109	287.59	234.558	261.074	1.3658	1.59464e-05
Tb927.10.2980	0.327147	0.120971	0.224059	0.225377	0.151898	0.188638	0.8411	0.719488
Tb927.10.2990	38.2498	40.7372	39.4935	42.5271	44.1858	43.3564	1.09784	0.0157557
Tb927.10.300	94.5618	98.2766	96.4192	50.5254	48.5316	49.5285	0.513593	3.78568e-47
Tb927.10.3000	75.717	74.2696	74.9933	76.1283	72.6043	74.3663	0.991579	0.821515
Tb927.10.3010	69.6823	72.0078	70.845	66.9728	67.5711	67.2719	0.949563	0.185559
Tb927.10.3020	130.711	135.49	133.101	126.477	138.009	132.243	0.993597	0.887064
Tb927.10.3040	165.894	183.089	174.492	248.57	221.852	235.211	1.34768	2.31013e-08
Tb927.10.3050	0.156417	1.15678	0.6566	0.744512	0.544698	0.644605	0.978094	1
Tb927.10.3070	100.683	101.758	101.22	105.507	97.6537	101.58	1.00335	0.941702
Tb927.10.3080	76.2523	73.4406	74.8464	64.3623	67.1767	65.7695	0.878868	0.00134782
Tb927.10.3090	56.4002	59.8309	58.1155	39.4216	40.5733	39.9975	0.688271	6.01246e-23
Tb927.10.310	88.5114	86.5055	87.5084	96.9036	98.7304	97.817	1.11785	0.00142407
Tb927.10.3100	54.9049	57.5115	56.2082	54.7668	55.2501	55.0085	0.978642	0.557721
Tb927.10.3110	40.8958	44.3607	42.6282	44.7982	47.4962	46.1472	1.08262	0.0772735
Tb927.10.3120	127.926	129.427	128.677	149.34	145.103	147.221	1.14402	0.000363791
Tb927.10.3130	59.8729	60.7205	60.2967	75.8339	74.7618	75.2978	1.24874	1.78545e-10
Tb927.10.3140	63.8558	61.9297	62.8928	76.2285	73.8557	75.0421	1.19312	9.33669e-07
Tb927.10.3150	88.9907	85.9538	87.4722	115.257	117.133	116.195	1.32846	7.48296e-11
Tb927.10.3160	108.322	110.109	109.216	118.93	110.924	114.927	1.05206	0.343597
Tb927.10.3170	21.1725	20.2469	20.7097	28.698	28.216	28.457	1.37407	2.83264e-13
Tb927.10.3180	25.5005	28.0582	26.7794	37.1706	40.3732	38.7719	1.44793	2.78886e-11
Tb927.10.3190	41.5575	50.8497	46.2036	48.7047	53.0555	50.8801	1.10122	0.243596
Tb927.10.320	81.8109	84.2231	83.017	48.1617	57.0888	52.6253	0.634226	7.40053e-09
Tb927.10.3200	224.938	222.5	223.719	230.761	239.152	234.956	1.0503	0.163136
Tb927.10.3210	312.033	299.869	305.951	389.974	426.247	408.111	1.33394	4.74421e-09
Tb927.10.3220	0	0	0	0	0	0	1	1
Tb927.10.3230	94.8205	95.083	94.9518	87.2041	85.8468	86.5254	0.911216	0.0106284
Tb927.10.3250	40.1403	48.1542	44.1472	66.7058	71.023	68.8644	1.55977	1.9407e-12
Tb927.10.3260	86.7759	75.8919	81.3339	57.7086	55.8976	56.8031	0.698401	2.86575e-14
Tb927.10.3270	51.9103	53.9732	52.9418	79.4416	65.5981	72.5198	1.36929	0.000135833
Tb927.10.3280	2589.66	2384.85	2487.26	5041.64	4971.71	5006.68	2.01294	1.07609e-45
Tb927.10.3290	63.9826	67.2341	65.6083	70.7272	73.4746	72.1009	1.09902	0.0418715
Tb927.10.330	63.7435	68.4023	66.0729	63.0984	63.5648	63.3316	0.958474	0.304488
Tb927.10.3300	38.8099	36.1975	37.5037	78.2077	79.3585	78.7831	2.10085	1.87041e-75
Tb927.10.3310	58.3252	53.2128	55.769	51.3483	49.9474	50.6478	0.908176	0.0191549
Tb927.10.3320	53.0639	48.4699	50.7669	49.2899	53.209	51.2494	1.00972	0.839751
Tb927.10.3330	94.1363	97.1609	95.6486	79.7669	84.3297	82.0483	0.857919	0.000126976
Tb927.10.3340	0.322654	0.442655	0.382655	0.309262	0.175867	0.242564	0.628545	0.0214078
Tb927.10.3350	72.3071	66.0793	69.1932	31.6924	30.7106	31.2015	0.450923	8.58367e-72
Tb927.10.3360	23.4443	23.1438	23.2941	8.60151	8.0576	8.32955	0.357461	5.13103e-114
Tb927.10.3370	10.3371	11.2661	10.8016	3.38012	3.9913	3.68571	0.342503	1.72348e-16
Tb927.10.3390	25.4003	28.3225	26.8614	23.3102	23.9662	23.6382	0.879999	0.0035546
Tb927.10.340	45.3187	45.3125	45.3156	60.0269	56.4131	58.22	1.28451	5.91243e-07
Tb927.10.3400	3.41775	2.20145	2.8096	1.75382	1.42053	1.58718	0.564874	0.00102193
Tb927.10.3410	2.54902	1.02825	1.78864	0.464413	0.430379	0.447396	0.254225	0.000404351
Tb927.10.3420	0.240642	0.0790962	0.159869	0.200948	0	0.100474	0.622832	0.757592
Tb927.10.3430	51.4303	52.4308	51.9306	69.6146	67.4556	68.5351	1.31962	3.64397e-14
Tb927.10.3470	54.8949	55.2129	55.0539	49.8854	51.4149	50.6501	0.920074	0.0177497
Tb927.10.3480	56.0105	54.7465	55.3785	54.488	56.3556	55.4218	1.00088	0.984569
Tb927.10.3490	104.251	116.219	110.235	83.3314	87.7438	85.5376	0.775978	1.7562e-08
Tb927.10.350	9.97654	9.11596	9.54625	11.1337	10.397	10.7654	1.12746	0.0880004
Tb927.10.3500	78.2263	75.8168	77.0216	85.9124	86.1008	86.0066	1.11667	0.00312384
Tb927.10.3510	28.136	27.1417	27.6389	34.1714	33.7264	33.9489	1.2283	6.05653e-08
Tb927.10.3520	114.779	110.496	112.637	117.931	115.055	116.493	1.0342	0.349722
Tb927.10.3530	37.7361	37.1137	37.4249	24.5545	24.1507	24.3526	0.650688	4.29739e-17
Tb927.10.3540	0	0	0	0	0	0	1	1
Tb927.10.3550	35.7406	34.6006	35.1706	37.3743	39.3131	38.3437	1.09036	0.0214014
Tb927.10.3560	25.8289	26.6713	26.2501	32.1034	31.9258	32.0146	1.2195	0.000153928
Tb927.10.3570	40.6547	41.5015	41.0781	47.0563	46.5321	46.7942	1.1391	0.000213348
Tb927.10.3580	88.2866	96.3962	92.3414	118.678	119.492	119.085	1.28953	1.00939e-09
Tb927.10.3590	90.8336	88.7307	89.7822	104.377	114.366	109.372	1.21833	1.64812e-06
Tb927.10.360	68.4942	66.4034	67.4488	57.4367	59.095	58.2659	0.863974	0.000991685
Tb927.10.3600	28.1087	30.0478	29.0783	13.7002	15.3645	14.5324	0.500022	7.29279e-33
Tb927.10.3610	42.3799	43.8913	43.1356	46.5506	45.5727	46.0617	1.06772	0.112602
Tb927.10.3620	161.702	182.01	171.856	120.644	112.461	116.552	0.678105	3.29001e-16
Tb927.10.3630	31.9466	35.0269	33.4867	38.0219	39.7605	38.8912	1.16142	0.0231132
Tb927.10.3640	18.8359	15.1099	16.9729	13.5291	13.1492	13.3391	0.786037	0.0121243
Tb927.10.3650	70.016	66.1683	68.0922	84.7842	84.0558	84.42	1.2398	1.99624e-07
Tb927.10.3660	279.352	261.44	270.396	123.995	136.078	130.036	0.480968	1.66669e-57
Tb927.10.3670	74.1078	80.948	77.5279	47.477	48.477	47.977	0.618847	3.65411e-29
Tb927.10.3680	44.2947	45.4281	44.8614	20.349	22.1347	21.2419	0.473733	4.79697e-35
Tb927.10.3690	2.78075	2.87383	2.82729	1.96929	2.24707	2.10818	0.746901	0.00924836
Tb927.10.370	0.973262	1.02825	1.00076	0.626957	0.387341	0.507149	0.505425	0.0197883
Tb927.10.3700	25.176	25.5857	25.3808	18.3849	18.7356	18.5603	0.731348	9.24788e-10
Tb927.10.3710	113.915	113.764	113.839	174.818	172.826	173.822	1.52685	2.34788e-30
Tb927.10.3720	42.1619	38.3988	40.2804	37.6667	38.5705	38.1186	0.94648	0.241664
Tb927.10.3730	56.5983	58.0649	57.3316	47.1755	51.0997	49.1376	0.857216	0.000152991
Tb927.10.3740	34.4963	37.4531	35.9747	33.7723	34.0393	33.9058	0.942438	0.217237
Tb927.10.3750	58.6368	59.7931	59.215	24.7521	26.2743	25.5132	0.430991	6.09679e-87
Tb927.10.3760	149.984	152.109	151.046	118.967	123.629	121.298	0.803128	2.26041e-09
Tb927.10.3770	53.3737	56.1504	54.7621	99.6514	102.858	101.255	1.84898	1.52896e-60
Tb927.10.3780	47.1055	48.8133	47.9594	33.6706	33.5885	33.6296	0.701193	2.22087e-23
Tb927.10.3790	19.1741	17.9741	18.5741	21.4727	21.1544	21.3135	1.14749	0.00175587
Tb927.10.380	3.35635	3.56141	3.45888	4.6245	4.75989	4.69219	1.35645	0.00290025
Tb927.10.3800	56.7628	58.2832	57.523	22.4499	24.6167	23.5333	0.409225	1.39823e-105
Tb927.10.3810	48.1429	49.4389	48.7909	47.106	48.0114	47.5587	0.974778	0.502683
Tb927.10.3820	54.6906	53.9401	54.3154	58.3876	55.7695	57.0786	1.05085	0.24964
Tb927.10.3840	2.08556	2.12505	2.10531	4.56286	4.00252	4.28269	2.02837	6.21509e-06
Tb927.10.3850	17.1494	17.2204	17.1849	17.7753	17.3209	17.5481	1.021	0.683979
Tb927.10.3860	91.1041	92.068	91.5861	89.3627	94.4867	91.9247	1.00386	0.937736
Tb927.10.3870	26.0152	25.217	25.6161	22.3164	22.1227	22.2196	0.867409	0.000174794
Tb927.10.3880	78.3974	79.4911	78.9442	69.171	69.119	69.145	0.875865	0.000138448
Tb927.10.3890	67.9446	64.6917	66.3181	61.1134	61.6633	61.3884	0.925707	0.0339691
Tb927.10.390	347.705	327.642	337.673	137.554	140.217	138.886	0.411356	7.98422e-111
Tb927.10.3900	64.9817	58.5146	61.7481	68.5253	67.0084	67.7669	1.0975	0.0281951
Tb927.10.3910	98.8556	100.64	99.7478	49.7778	52.3516	51.0647	0.512028	3.1186e-70
Tb927.10.3920	0.639743	0.378497	0.50912	0.397458	0.415857	0.406657	0.801398	0.356337
Tb927.10.3930	898.333	903.245	900.789	1796.05	1817.14	1806.6	2.00557	1.59382e-52
Tb927.10.3950	56.8136	53.54	55.1768	79.9911	84.2133	82.1022	1.48823	2.74513e-19
Tb927.10.3960	36.9786	35.9097	36.4441	30.6245	27.9705	29.2975	0.803566	0.0021065
Tb927.10.3970	31.8522	32.196	32.0241	35.2891	34.3887	34.8389	1.08777	0.056293
Tb927.10.3980	855.502	821.463	838.482	214.733	231.107	222.92	0.265896	4.65019e-199
Tb927.10.3990	480.858	455.877	468.367	318.1	351.334	334.717	0.714676	1.66144e-11
Tb927.10.400	41.6069	46.6569	44.1319	70.3368	72.5538	71.4453	1.61872	1.84135e-13
Tb927.10.4000	28.6727	32.4898	30.5812	42.4437	40.6917	41.5677	1.35887	2.00796e-06
Tb927.10.4010	9.72855	8.03933	8.88394	8.66541	8.32812	8.49677	0.956495	0.546433
Tb927.10.4020	23.6562	21.1526	22.4044	28.6908	23.9321	26.3115	1.17398	0.108288
Tb927.10.4030	46.4037	47.6423	47.023	54.2057	54.1672	54.1865	1.15229	0.00358691
Tb927.10.4040	132.269	127.421	129.845	144.919	134.765	139.842	1.07689	0.0605908
Tb927.10.4050	12.1097	10.968	11.5389	11.2246	11.4016	11.3131	0.980652	0.76873
Tb927.10.4060	100.005	107.741	103.873	89.1163	90.2221	89.6692	0.863243	0.000245399
Tb927.10.4070	59.9583	64.5655	62.2619	60.5364	59.2421	59.8893	0.961766	0.397842
Tb927.10.4080	73.7697	75.3368	74.5532	96.6542	95.6804	96.1673	1.28989	1.90007e-10
Tb927.10.4090	4.06684	5.24408	4.65546	8.46393	10.5308	9.49738	2.03906	0.000100925
Tb927.10.410	3.35086	4.2851	3.81798	1.70511	1.8111	1.75811	0.460855	8.46633e-11
Tb927.10.4100	52.4585	52.7439	52.6012	65.5587	63.9784	64.7686	1.23123	4.09428e-09
Tb927.10.4110	721.171	703.906	712.539	1280.89	1247.97	1264.43	1.77452	1.80971e-47
Tb927.10.4130	116.148	132.992	124.57	180.851	176.99	178.921	1.43614	2.05413e-14
Tb927.10.4140	223.719	222.602	223.161	261.543	264.203	262.873	1.17799	0.000429909
Tb927.10.4150	133.027	144.177	138.602	222.811	227.757	225.284	1.62531	1.67396e-26
Tb927.10.4160	95.2048	98.2669	96.7358	45.4544	47.8736	46.664	0.482485	4.35688e-72
Tb927.10.4170	47.5508	45.7661	46.6584	41.7248	40.131	40.9279	0.877168	0.00255204
Tb927.10.4180	0.0504571	0.0497541	0.0501056	0	0	0	0.075523	0.251634
Tb927.10.4190	14.9913	12.339	13.6651	7.32485	8.05363	7.68924	0.563762	4.92733e-06
Tb927.10.420	50.4935	52.2306	51.3621	41.4894	42.9502	42.2198	0.822056	6.62686e-08
Tb927.10.4200	31.5366	28.772	30.1543	24.1216	23.133	23.6273	0.783515	5.37783e-08
Tb927.10.4210	62.2616	60.5289	61.3953	51.1697	48.8546	50.0121	0.814489	7.20249e-06
Tb927.10.4220	66.7245	69.0985	67.9115	78.3495	80.4982	79.4238	1.16956	0.000194769
Tb927.10.4230	76.8616	81.5746	79.2181	93.8259	89.4112	91.6186	1.15633	0.000909339
Tb927.10.4240	217.898	216.188	217.043	436.953	412.806	424.88	1.95738	6.61259e-66
Tb927.10.4250	85.7199	87.4948	86.6074	84.5554	88.9227	86.7391	1.00166	0.979082
Tb927.10.4260	194.635	189.617	192.126	100.739	95.8607	98.2999	0.511609	1.21829e-69
Tb927.10.4270	81.1329	82.6177	81.8753	98.5414	92.6461	95.5937	1.16731	0.00203002
Tb927.10.4280	53.5845	49.0506	51.3175	414.692	411.281	412.987	8.04815	0
Tb927.10.4290	78.4806	89.4131	83.9469	79.7553	75.721	77.7382	0.925869	0.146039
Tb927.10.430	90.2033	94.6541	92.4287	124.956	122.929	123.942	1.34084	2.71322e-15
Tb927.10.4300	51.7636	52.5231	52.1433	45.5903	45.59	45.5901	0.874315	0.000299459
Tb927.10.4380	19.0487	20.4318	19.7402	4.7466	6.65693	5.70177	0.289345	2.92307e-17
Tb927.10.4390	17.3623	22.313	19.8377	7.13164	6.43954	6.78559	0.34198	3.23996e-18
Tb927.10.440	77.7683	82.7171	80.2427	83.6872	91.3264	87.5068	1.09071	0.16612
Tb927.10.4410	15.0323	15.9446	15.4884	14.9818	18.9017	16.9418	1.0945	0.478859
Tb927.10.4470	70.4055	68.064	69.2347	65.8186	65.3472	65.5829	0.94726	0.150715
Tb927.10.450	115.759	112.441	114.1	58.8869	64.5161	61.7015	0.540875	5.49308e-51
Tb927.10.4520	73.7218	83.1016	78.4117	110.156	114.65	112.403	1.43346	1.24064e-15
Tb927.10.4530	47.3596	53.8118	50.5857	50.1566	52.291	51.2238	1.01261	0.8325
Tb927.10.4540	38.4242	42.6501	40.5371	37.4471	35.5238	36.4854	0.899787	0.139472
Tb927.10.4550	96.9188	97.2188	97.0688	97.8772	100.77	99.3238	1.02333	0.642861
Tb927.10.4560	128.428	103.199	115.814	146.613	162.347	154.48	1.33392	3.04921e-05
Tb927.10.4580	69.2362	73.3178	71.277	91.9262	91.9654	91.9458	1.2899	9.69554e-11
Tb927.10.4590	56.4906	60.5679	58.5293	89.2209	92.1518	90.6863	1.54938	2.02861e-17
Tb927.10.460	39.5193	40.5816	40.0505	23.5048	25.2531	24.3789	0.608862	2.52806e-32
Tb927.10.4600	0	0	0	0	0	0	1	1
Tb927.10.4610	33.6417	33.078	33.3599	32.0954	33.6987	32.897	0.986354	0.82121
Tb927.10.4620	0	0	0	0	0	0	1	1
Tb927.10.4630	18.8285	19.6617	19.2451	23.672	22.7518	23.2119	1.20567	0.00628758
Tb927.10.4640	125.108	122.961	124.035	234.654	241.827	238.24	1.9208	2.21282e-63
Tb927.10.4650	57.2343	60.2434	58.7389	50.6073	54.3645	52.4859	0.89364	0.00512482
Tb927.10.4660	85.4749	90.0291	87.752	88.6365	91.3018	89.9692	1.0253	0.612339
Tb927.10.4670	79.6753	90.6614	85.1683	52.3355	53.7007	53.0181	0.622519	1.69677e-19
Tb927.10.4680	68.5096	76.0562	72.2829	72.8235	79.8065	76.315	1.05589	0.305271
Tb927.10.4690	241.076	211.62	226.348	212.333	222.738	217.536	0.961228	0.449484
Tb927.10.470	55.0255	54.0711	54.5483	95.3071	95.5024	95.4047	1.74901	4.04618e-55
Tb927.10.4700	68.2112	75.2942	71.7527	76.3021	75.4573	75.8797	1.05739	0.278194
Tb927.10.4710	191.086	188.721	189.904	225.432	217.641	221.536	1.1665	1.9968e-05
Tb927.10.4720	82.5674	80.1523	81.3599	89.1461	89.8234	89.4847	1.09991	0.0116741
Tb927.10.4730	12.8799	14.0944	13.4871	15.8838	14.4402	15.162	1.12362	0.089153
Tb927.10.4740	1.95521	0.385594	1.1704	0.783697	0.817047	0.800372	0.690958	0.521385
Tb927.10.4750	113.164	113.418	113.291	104.819	104.567	104.693	0.924101	0.0227537
Tb927.10.4760	238.114	232.309	235.211	203.361	206.199	204.78	0.870662	5.85199e-05
Tb927.10.4770	190.108	198.059	194.084	129.277	121.947	125.612	0.647152	4.23125e-28
Tb927.10.4780	136.058	143.102	139.58	30.2936	32.2622	31.2779	0.224148	1.83578e-307
Tb927.10.4790	99.5589	93.3082	96.4335	130.014	131.809	130.911	1.35765	2.42373e-09
Tb927.10.480	5.36287	3.29798	4.33043	1.6324	1.99472	1.81356	0.419607	2.75838e-06
Tb927.10.4800	11.5673	14.1623	12.8648	11.5912	11.0612	11.3262	0.880101	0.0881044
Tb927.10.4810	0.0906766	0.178826	0.134751	0	0.0842046	0.0421023	0.358392	0.37843
Tb927.10.4820	2.5978	2.12866	2.36323	2.38317	2.00466	2.19392	0.927252	0.619064
Tb927.10.4830	178.904	177.327	178.116	154.101	159.145	156.623	0.879423	0.000569776
Tb927.10.4840	142.832	126.185	134.509	141.256	142.877	142.067	1.0563	0.270398
Tb927.10.4850	115.319	117.547	116.433	138.554	142.194	140.374	1.20565	1.27974e-07
Tb927.10.4860	42.2207	42.9197	42.5702	40.2976	40.9665	40.632	0.954516	0.308939
Tb927.10.4870	28.9874	29.9702	29.4788	38.0345	36.1933	37.1139	1.25872	3.17131e-06
Tb927.10.4880	129.972	146.587	138.28	350.678	309.046	329.862	2.38512	2.68835e-58
Tb927.10.4890	123.311	117.711	120.511	125.184	124.61	124.897	1.03642	0.339669
Tb927.10.4900	167.779	162.406	165.093	182.557	184.297	183.427	1.11108	0.00584523
Tb927.10.4910	65.2825	66.9807	66.1316	82.8206	84.5722	83.6964	1.26562	2.51753e-11
Tb927.10.4920	69.8173	75.0554	72.4364	53.4246	53.4739	53.4492	0.737848	2.17959e-13
Tb927.10.4930	16.0035	14.7313	15.3674	10.9398	12.7072	11.8235	0.770027	0.00336634
Tb927.10.4940	49.7392	44.4824	47.1108	46.3634	46.3615	46.3624	0.984208	0.746034
Tb927.10.4950	53.2766	59.4516	56.3641	66.733	66.2441	66.4885	1.17942	0.0145094
Tb927.10.4970	70.173	68.9533	69.5631	79.4453	84.0473	81.7463	1.17535	0.00139443
Tb927.10.4980	195.134	197.302	196.218	211.717	197.832	204.774	1.0435	0.261552
Tb927.10.4990	0	0	0	0.0602844	0.111733	0.0860087	27.7262	0.0162766
Tb927.10.5000	38.2522	37.1675	37.7099	35.0943	33.7034	34.3989	0.91208	0.119029
Tb927.10.5010	113.609	114.206	113.907	181.465	166.93	174.198	1.52922	1.40901e-21
Tb927.10.5020	124.623	114.388	119.505	145.544	139.621	142.582	1.19307	0.000107071
Tb927.10.5030	1285.42	1119.2	1202.31	2123.2	2140.99	2132.09	1.77335	2.45632e-25
Tb927.10.5040	0.0430013	0	0.0215006	0.107725	0.139762	0.123743	5.1457	0.068298
Tb927.10.5050	0.16465	0	0.0823248	0.164989	0.993836	0.579412	6.30402	0.0626843
Tb927.10.5060	0.0662083	0.195857	0.131033	0.0331724	0.0614827	0.0473275	0.388953	0.457162
Tb927.10.5070	0	0	0	0.038346	0.0355359	0.0369409	12.8833	0.251435
Tb927.10.5080	0	0.0300219	0.015011	0	0.0282731	0.0141365	0.974642	1
Tb927.10.5090	0	0	0	0.0337074	0	0.0168537	3.97155	1
Tb927.10.510	24.317	28.8401	26.5786	43.6812	40.9483	42.3147	1.59153	5.75626e-12
Tb927.10.5110	71.9376	78.3161	75.1268	84.3673	86.064	85.2156	1.13425	0.0119009
Tb927.10.5120	111.559	110.902	111.23	136.259	137.858	137.058	1.23225	1.55866e-06
Tb927.10.5130	92.6714	97.818	95.2447	110.467	104.351	107.409	1.12751	0.00497533
Tb927.10.5140	29.5745	29.0788	29.3267	29.2391	26.8865	28.0628	0.956642	0.411012
Tb927.10.5150	0.899019	0.838574	0.868796	0.413914	0.203072	0.308493	0.352704	3.00604e-07
Tb927.10.5170	19.7309	21.0914	20.4111	19.1583	17.8605	18.5094	0.906583	0.0280624
Tb927.10.5180	0.0128474	0	0.0064237	0.00643693	0	0.00321847	0.557681	1
Tb927.10.5190	0.0395993	0.117143	0.0783709	0.0595213	0	0.0297606	0.389195	0.456382
Tb927.10.520	216.1	217.969	217.034	458.2	457.872	458.036	2.11041	1.3269e-72
Tb927.10.5200	0.0289661	0.0856876	0.0573269	0.0145129	0.0268987	0.0207058	0.388965	0.455871
Tb927.10.5210	0	0	0	0.0375424	0	0.0187712	9.91584	0.500767
Tb927.10.5220	0	0	0	0.0699729	0.077814	0.0738935	33.676	0.00817413
Tb927.10.5230	19.1625	21.7185	20.4405	27.091	33.3385	30.2148	1.47845	5.57066e-05
Tb927.10.5240	0	0.0217364	0.0108682	0.0257704	0.0170585	0.0214144	1.89309	0.268316
Tb927.10.5250	0.0190753	0.0188095	0.0189424	0	0	0	0.075523	0.250956
Tb927.10.5260	3.84434	3.34544	3.59489	2.0917	2.08162	2.08666	0.580688	7.02517e-14
Tb927.10.5270	0.0660336	0	0.0330168	0	0.0153301	0.00766506	0.299829	0.626353
Tb927.10.5280	0.0284072	0.0280114	0.0282093	0.0426986	0	0.0213493	0.739047	0.754993
Tb927.10.5290	0	0	0	0	0	0	1	1
Tb927.10.530	18.9063	16.9594	17.9328	3.33043	3.60075	3.46559	0.193475	6.22764e-128
Tb927.10.5300	0	0.0495543	0.0247771	0.075537	0.116669	0.096103	3.4773	0.293299
Tb927.10.5310	0	0	0	0	0	0	1	1
Tb927.10.5320	0.0419208	0.0413367	0.0416288	0.0315054	0.00973219	0.0206188	0.505682	0.728003
Tb927.10.5330	1.4626	0.640988	1.05179	0.610673	0.75456	0.682617	0.654441	0.217182
Tb927.10.5350	2.63074	2.58515	2.60794	2.59227	2.48083	2.53655	0.9724	0.550052
Tb927.10.5370	0	0	0	0.144961	0	0.0724806	12.8941	0.252074
Tb927.10.5380	3.67448	4.0005	3.83749	3.67196	3.26731	3.46964	0.903238	0.123967
Tb927.10.5390	24.7887	24.1003	24.4445	19.5884	18.0084	18.7984	0.768868	2.08807e-10
Tb927.10.540	0.114539	0.112943	0.113741	0.186509	0.332386	0.259448	2.27642	0.0458282
Tb927.10.5400	119.171	115.236	117.203	81.1446	82.534	81.8393	0.698309	3.57674e-24
Tb927.10.5420	39.543	38.2582	38.9006	59.851	58.9671	59.409	1.5272	1.36557e-28
Tb927.10.5430	81.0706	84.4479	82.7592	80.0816	86.8221	83.4518	1.00854	0.858282
Tb927.10.5440	59.7113	58.3757	59.0435	59.9739	62.1973	61.0856	1.03471	0.369522
Tb927.10.5450	59.5495	55.8733	57.7114	56.4196	59.0837	57.7516	1.00079	0.986678
Tb927.10.5460	28.4034	23.8946	26.149	40.5034	49.5243	45.0139	1.72198	8.63244e-06
Tb927.10.5470	77.6041	77.1254	77.3648	91.7275	88.0646	89.896	1.16187	4.16775e-05
Tb927.10.5490	59.527	67.1952	63.3611	56.2487	59.7044	57.9766	0.915059	0.0758065
Tb927.10.550	39.4257	41.4794	40.4525	43.3717	43.0426	43.2072	1.068	0.173599
Tb927.10.5500	80.0206	85.8753	82.9479	91.225	83.1332	87.1791	1.05078	0.290221
Tb927.10.5510	63.4749	65.6698	64.5723	23.2141	26.8088	25.0114	0.387523	5.2285e-77
Tb927.10.5520	111.732	113.945	112.839	102.306	105.264	103.785	0.91982	0.0237213
Tb927.10.5530	54.2326	53.8796	54.0561	57.2806	57.2425	57.2615	1.0593	0.123226
Tb927.10.5540	81.6129	85.9648	83.7889	93.6057	93.624	93.6148	1.11721	0.00812715
Tb927.10.5550	186.27	194.956	190.613	260.77	273.532	267.151	1.4016	1.15089e-16
Tb927.10.5560	57.9331	60.1279	59.0305	50.3697	48.9339	49.6518	0.841027	6.62001e-06
Tb927.10.5570	53.1147	52.3217	52.7182	54.4081	56.0065	55.2073	1.04734	0.381223
Tb927.10.5580	56.3642	65.0021	60.6832	65.6227	65.9708	65.7968	1.08416	0.124533
Tb927.10.5590	62.3579	69.255	65.8065	97.1418	93.02	95.0809	1.44469	1.59859e-17
Tb927.10.560	1187.77	1189.69	1188.73	2020.63	2012.33	2016.48	1.69632	2.1312e-32
Tb927.10.5600	32.5098	34.8034	33.6566	27.8173	27.8345	27.8259	0.826713	2.09962e-05
Tb927.10.5610	1066.85	1008.18	1037.51	1830.12	1860.21	1845.17	1.77846	6.97518e-35
Tb927.10.5620	0	0.0661609	0.0330805	0	0	0	0.0755269	0.500912
Tb927.10.5630	51.3317	49.157	50.2444	50.5948	53.7592	52.177	1.03874	0.535711
Tb927.10.5640	77.5526	86.3233	81.938	93.8287	93.981	93.9048	1.14598	0.00134696
Tb927.10.5650	78.6785	78.3236	78.501	49.1341	47.8275	48.4808	0.617531	4.50097e-23
Tb927.10.5660	45.7706	46.0877	45.9291	69.8983	68.0095	68.9539	1.50114	2.33527e-20
Tb927.10.5670	37.0656	41.1416	39.1036	57.4828	57.0974	57.2901	1.46493	5.69531e-19
Tb927.10.5680	112.177	115.143	113.66	6.58702	4.64809	5.61756	0.0493095	0
Tb927.10.5690	117.2	116.648	116.924	3.89425	2.65049	3.27237	0.0278698	0
Tb927.10.570	25.4943	25.6587	25.5765	15.633	15.5212	15.5771	0.609031	6.82732e-44
Tb927.10.5700	26.3752	23.1356	24.7554	0.432384	0.325567	0.378976	0.0154095	1.87299e-179
Tb927.10.5710	102.467	95.9521	99.2095	2.69482	3.26182	2.97832	0.0301471	0
Tb927.10.5720	3.62814	2.99349	3.31081	1.81781	1.13452	1.47616	0.444756	0.000104425
Tb927.10.5730	31.7258	38.2634	34.9946	33.691	34.1271	33.9091	0.968865	0.712374
Tb927.10.5740	45.9036	54.8331	50.3683	55.4665	59.8205	57.6435	1.14444	0.0700279
Tb927.10.5750	60.713	64.1172	62.4151	65.3197	65.0948	65.2072	1.04466	0.356834
Tb927.10.5760	124.554	138.071	131.313	246.226	224.443	235.334	1.79185	3.51276e-33
Tb927.10.5770	52.3446	47.8235	50.0841	46.6325	43.8251	45.2288	0.903005	0.0191085
Tb927.10.5780	50.0968	49.463	49.7799	55.8937	58.9671	57.4304	1.15385	0.000259001
Tb927.10.5790	96.3785	98.1147	97.2466	95.0127	95.7641	95.3884	0.980896	0.576524
Tb927.10.580	53.352	54.3123	53.8321	46.2217	48.7661	47.4939	0.882427	0.0215091
Tb927.10.5800	92.4901	94.9568	93.7234	111.308	116.708	114.008	1.21654	0.000185248
Tb927.10.5810	885.941	812.953	849.447	248.905	266.395	257.65	0.303326	4.69685e-115
Tb927.10.5820	97.1406	103.456	100.298	162.197	162.643	162.42	1.61934	6.59594e-28
Tb927.10.5830	91.391	96.6368	94.0139	99.7974	102.118	100.958	1.07386	0.0543632
Tb927.10.5840	913.29	824.026	868.658	1212.48	1367.39	1289.94	1.48501	6.4914e-12
Tb927.10.5850	19.9201	17.3589	18.6395	29.7924	28.7162	29.2543	1.56949	1.03477e-16
Tb927.10.5860	170.374	166.965	168.67	192.778	201.769	197.274	1.16974	0.000162052
Tb927.10.5870	48.082	45.36	46.721	46.3564	46.7479	46.5522	0.996472	0.937094
Tb927.10.5880	56.9189	54.4137	55.6663	79.7646	74.6048	77.1847	1.38645	2.48707e-16
Tb927.10.5890	41.3245	42.4239	41.8742	44.6967	46.0064	45.3515	1.08309	0.0266256
Tb927.10.590	4.2237	4.23397	4.22884	4.91731	5.58227	5.24979	1.24233	0.00590321
Tb927.10.5900	141.283	146.829	144.056	235.806	235.061	235.434	1.63428	8.41629e-37
Tb927.10.5910	38.565	40.0325	39.2987	44.1852	46.9645	45.5748	1.15982	0.00021949
Tb927.10.5920	41.6796	42.2829	41.9813	48.5734	50.5157	49.5445	1.18025	6.99078e-06
Tb927.10.5940	14.6116	16.4769	15.5443	19.2774	20.7286	20.003	1.28691	8.84336e-05
Tb927.10.5950	39.0063	38.1388	38.5725	31.6392	30.0248	30.832	0.799192	8.75387e-07
Tb927.10.5960	0	0	0	0	0	0	1	1
Tb927.10.5970	0	0.0217619	0.010881	0.0442298	0.0204942	0.032362	2.64437	0.688785
Tb927.10.5980	7.20911	7.39763	7.30337	7.70849	7.95999	7.83424	1.07286	0.371758
Tb927.10.5990	0.0281833	0.0833717	0.0557775	0.042362	0.0392575	0.0408098	0.738793	0.75592
Tb927.10.600	51.6465	47.4665	49.5565	74.6334	71.265	72.9492	1.47201	1.28543e-19
Tb927.10.6000	0	0	0	0	0	0	1	1
Tb927.10.6010	0.0107411	0	0.00537054	0	0.0199489	0.00997445	1.80891	1
Tb927.10.6020	5.9421	6.34184	6.14197	4.06296	3.11604	3.5895	0.583226	0.000141521
Tb927.10.6030	0	0	0	0	0.0217607	0.0108804	3.97014	1
Tb927.10.6050	10.5894	8.44324	9.5163	3.63518	3.38582	3.5105	0.368876	2.4614e-48
Tb927.10.6060	0	0	0	0	0	0	1	1
Tb927.10.6070	0	0	0	0	0	0	1	1
Tb927.10.6080	0	0	0	0	0	0	1	1
Tb927.10.6090	6.13863	6.73363	6.43613	8.77194	8.83745	8.8047	1.36775	2.15735e-06
Tb927.10.610	43.816	35.1947	39.5053	25.7342	21.9891	23.8616	0.603912	7.79335e-09
Tb927.10.6100	0	0	0	0	0	0	1	1
Tb927.10.6110	3.47788	4.11875	3.79831	4.10675	3.70841	3.90758	1.0277	0.763483
Tb927.10.6120	0	0	0	0	0	0	1	1
Tb927.10.6130	6.64961	6.37814	6.51388	7.19335	6.97495	7.08415	1.08735	0.305268
Tb927.10.6140	0	0	0	0	0	0	1	1
Tb927.10.6150	4.61242	4.47965	4.54603	4.0379	4.06636	4.05213	0.891437	0.00630728
Tb927.10.6160	65.49	60.7005	63.0953	63.8178	62.7762	63.297	1.00321	0.936222
Tb927.10.6170	50.4515	49.2661	49.8588	65.4421	62.7331	64.0876	1.28535	6.15394e-10
Tb927.10.6180	101.108	100.834	100.971	121.028	118.782	119.905	1.18748	6.44856e-07
Tb927.10.6190	86.377	88.6499	87.5135	154.687	156.308	155.498	1.77681	1.46964e-58
Tb927.10.620	66.2156	61.303	63.7593	51.0472	47.252	49.1496	0.770772	7.01647e-09
Tb927.10.6200	48.5042	55.1143	51.8092	330.138	318.505	324.321	6.25712	1.84502e-246
Tb927.10.6210	53.9588	53.6908	53.8248	49.6034	51.8164	50.7099	0.942248	0.116128
Tb927.10.6220	47.4946	47.6329	47.5638	73.648	74.3869	74.0174	1.55618	5.31674e-37
Tb927.10.6230	69.1585	67.7842	68.4714	57.6873	57.151	57.4192	0.838583	3.82122e-07
Tb927.10.6240	141.519	137.287	139.403	123.343	127.219	125.281	0.898767	0.00266111
Tb927.10.6250	3.76261	4.17661	3.96961	4.08276	5.61045	4.84661	1.22182	0.109213
Tb927.10.6260	17.043	16.9483	16.9956	26.3529	24.0087	25.1808	1.48115	2.068e-13
Tb927.10.6270	0	0.0934774	0.0467387	0	0	0	0.140445	1
Tb927.10.6280	6.7995	6.7611	6.7803	10.2489	12.0712	11.1601	1.64691	5.54487e-06
Tb927.10.6290	0.0487851	0.0481053	0.0484452	0.134435	0.101932	0.118184	2.37157	0.195884
Tb927.10.630	9.16633	9.80745	9.48689	7.18428	7.62909	7.40669	0.780972	0.000150537
Tb927.10.6300	0.0574008	0	0.0287004	0.0143798	0.0266519	0.0205158	0.748484	1
Tb927.10.6310	0	0.0428934	0.0214467	0.0217946	0.0269299	0.0243622	1.12569	1
Tb927.10.6320	0	0	0	0.0306331	0.0189255	0.0247793	15.8556	0.125986
Tb927.10.6330	0.0156907	0.00773606	0.0117134	0.0196538	0.0109281	0.015291	1.27924	0.754517
Tb927.10.6340	0.0309737	0	0.0154868	0	0	0	0.140436	1
Tb927.10.6350	0	0.0271784	0.0135892	0.0966674	0.0255952	0.0611313	3.8981	0.183089
Tb927.10.6360	57.2333	60.9365	59.0849	63.1326	60.0775	61.6051	1.04248	0.319178
Tb927.10.6370	1147.37	961.787	1054.58	2345.49	2331.4	2338.44	2.21746	3.69696e-41
Tb927.10.6380	79.0617	78.9136	78.9877	88.173	93.3052	90.7391	1.14896	0.00306103
Tb927.10.6390	131.328	129.869	130.598	95.784	96.207	95.9955	0.735067	2.43767e-17
Tb927.10.640	52.317	50.6764	51.4967	68.3104	70.0767	69.1935	1.34374	1.66087e-16
Tb927.10.6410	81.6378	80.3767	81.0072	83.9733	80.8177	82.3955	1.01711	0.663497
Tb927.10.6420	0	0	0	0	0	0	1	1
Tb927.10.6430	0.595875	0.685501	0.640688	0.646861	1.10669	0.876775	1.37417	0.403592
Tb927.10.6440	130.322	126.5	128.411	179.524	175.673	177.599	1.38301	1.48995e-18
Tb927.10.6450	84.6806	92.8056	88.7431	97.6409	96.3527	96.9968	1.09289	0.0422944
Tb927.10.6460	59.8535	63.2689	61.5612	51.5481	50.6014	51.0747	0.829571	1.32279e-05
Tb927.10.6470	3.94443	4.76125	4.35284	4.02071	4.0734	4.04705	0.929515	0.592674
Tb927.10.6480	37.6137	39.2308	38.4223	42.9466	46.8398	44.8932	1.16864	0.00406376
Tb927.10.6490	207.088	216.466	211.777	273.075	274.08	273.577	1.29177	4.70228e-12
Tb927.10.650	96.0868	100.22	98.1532	84.5116	80.106	82.3088	0.83841	0.000139714
Tb927.10.6500	64.5513	64.0052	64.2783	32.3422	33.325	32.8336	0.510895	2.52736e-60
Tb927.10.6510	74.7246	67.1304	70.9275	90.2574	101.703	95.9801	1.3534	3.1438e-09
Tb927.10.6520	30.2371	28.3508	29.294	30.3833	31.839	31.1112	1.06226	0.192349
Tb927.10.6530	75.0184	71.3835	73.2009	99.0593	94.1526	96.6059	1.31965	4.49914e-12
Tb927.10.6540	11.6308	11.1979	11.4144	10.0529	9.0157	9.53432	0.8349	0.00523221
Tb927.10.6550	0.259613	0.255996	0.257805	0.0520297	0.0964334	0.0742316	0.30254	0.052905
Tb927.10.6560	54.0273	50.6344	52.3309	29.4275	29.7049	29.5662	0.565059	1.55833e-35
Tb927.10.6570	0.15593	0.0384393	0.0971845	0.13672	0.1086	0.12266	1.25386	0.806606
Tb927.10.6580	84.4766	85.3411	84.9088	72.6815	71.7391	72.2103	0.850413	2.90054e-06
Tb927.10.6590	30.2602	29.9874	30.1238	22.6074	23.3495	22.9785	0.762923	4.86562e-11
Tb927.10.660	8.40226	8.40355	8.4029	15.0951	16.0928	15.5939	1.85608	2.97069e-18
Tb927.10.6600	30.9069	35.7442	33.3256	36.809	35.1104	35.9597	1.07877	0.226816
Tb927.10.6610	153.073	161.08	157.076	138.523	138.175	138.349	0.880743	0.000626051
Tb927.10.6620	17.1154	17.4633	17.2893	12.9666	13.3369	13.1517	0.760811	4.74653e-06
Tb927.10.6630	67.2511	66.7261	66.9886	111.288	112.618	111.953	1.67125	1.60209e-49
Tb927.10.6640	328.303	308.767	318.535	339.841	346.868	343.355	1.07796	0.0590897
Tb927.10.6650	69.1855	74.442	71.8137	59.1723	62.8789	61.0256	0.849887	0.0018876
Tb927.10.6660	52.8974	64.8359	58.8667	61.8408	63.2246	62.5327	1.06215	0.504088
Tb927.10.6670	0.297937	0.391715	0.344826	0.646861	0.645568	0.646215	1.85234	0.215482
Tb927.10.6680	49.6144	50.3718	49.9931	63.0003	65.2913	64.1458	1.28316	3.54464e-12
Tb927.10.6690	63.3005	63.4233	63.3619	64.3499	62.0944	63.2222	0.997673	0.962419
Tb927.10.670	5.23687	5.87054	5.55371	11.2134	11.5946	11.404	2.05251	9.72466e-15
Tb927.10.6700	20.2082	20.0236	20.1159	18.858	18.0924	18.4752	0.918277	0.115685
Tb927.10.6710	65.0569	64.8031	64.93	70.5919	70.8044	70.6982	1.08885	0.0265015
Tb927.10.6720	0.0255375	0.15109	0.0883137	0	0.0474295	0.0237148	0.293732	0.0678843
Tb927.10.6750	131.835	124.097	127.966	40.492	40.6938	40.5929	0.317241	9.57056e-196
Tb927.10.6770	34.0387	37.8095	35.9241	31.0315	29.3704	30.201	0.840436	0.0130627
Tb927.10.6780	16.4795	16.3126	16.396	23.4843	22.817	23.1507	1.41179	7.25816e-12
Tb927.10.6790	43.5723	42.7581	43.1652	51.8473	51.4202	51.6338	1.19619	4.7366e-06
Tb927.10.680	74.3062	71.6172	72.9617	53.9485	56.5238	55.2362	0.757221	1.47456e-09
Tb927.10.6800	111.467	110.85	111.159	139.834	137.396	138.615	1.24695	1.82004e-10
Tb927.10.6810	108.937	109.235	109.086	150.304	154.396	152.35	1.39667	1.98194e-19
Tb927.10.6820	67.5325	71.0179	69.2752	75.4538	81.3785	78.4162	1.1321	0.0071173
Tb927.10.6830	0.107181	0.0528437	0.0800123	0.0671261	0.161738	0.114432	1.44265	0.531371
Tb927.10.6840	31.3257	34.8077	33.0667	34.758	32.093	33.4255	1.01051	0.876215
Tb927.10.6850	95.7409	104.516	100.129	190.333	210.25	200.292	2.00038	1.93309e-49
Tb927.10.6860	78.5539	81.5465	80.0502	87.2796	94.1165	90.6981	1.13317	0.00427758
Tb927.10.6870	37.711	37.3879	37.5495	28.8983	32.0509	30.4746	0.811894	0.000224496
Tb927.10.6880	43.5706	39.3956	41.4831	36.6921	38.5533	37.6227	0.90717	0.085046
Tb927.10.690	60.8859	55.102	57.994	74.2056	79.1043	76.6549	1.32204	1.56123e-08
Tb927.10.6950	0.0695187	0.0685501	0.0690344	0.104493	0.112974	0.108734	1.55472	0.611902
Tb927.10.6960	75.0802	72.9578	74.019	68.438	71.8753	70.1566	0.947988	0.21034
Tb927.10.6970	0	0	0	0.0221019	0.0273096	0.0247057	21.7942	0.0630685
Tb927.10.6980	128.854	124.657	126.756	121.833	132.157	126.995	1.00211	0.968995
Tb927.10.6990	124.798	133.742	129.27	137.552	143.81	140.681	1.08833	0.078792
Tb927.10.700	36.0117	32.1662	34.089	79.0636	72.1386	75.6011	2.21754	1.04077e-38
Tb927.10.7000	48.4752	51.9869	50.231	46.3346	47.8593	47.0969	0.937643	0.193479
Tb927.10.7010	21.9914	20.4878	21.2396	21.9582	22.9131	22.4357	1.05656	0.26922
Tb927.10.7020	61.1605	64.8647	63.0126	153.878	163.296	158.587	2.51674	1.81237e-116
Tb927.10.7030	116.714	132.656	124.685	124.972	126.354	125.663	1.00779	0.871151
Tb927.10.7040	45.5378	46.164	45.8509	48.7664	47.2135	47.9899	1.04652	0.275
Tb927.10.7050	39.1071	42.2572	40.6822	47.0503	44.8887	45.9695	1.12975	0.00600943
Tb927.10.7060	73.4382	72.2056	72.8219	84.4336	90.8323	87.633	1.20347	5.62119e-06
Tb927.10.7070	0.692229	0.472558	0.582393	0.426865	0.44503	0.435947	0.751829	0.364218
Tb927.10.7080	60.4548	68.0101	64.2325	78.4095	79.8864	79.148	1.23215	2.72414e-06
Tb927.10.7090	440.319	387.894	414.106	139.527	164.444	151.985	0.367065	1.45471e-57
Tb927.10.710	12.8186	13.6718	13.2452	9.67743	8.7253	9.20136	0.694195	9.58432e-06
Tb927.10.7100	8.51027	7.51452	8.0124	14.2328	16.1499	15.1914	1.89683	2.26196e-14
Tb927.10.7110	144.223	153.13	148.676	138.488	133.852	136.17	0.915832	0.0272394
Tb927.10.7120	140.449	134.253	137.351	149.604	154.592	152.098	1.10747	0.00538779
Tb927.10.7130	44.0397	47.952	45.9958	42.0238	42.7242	42.374	0.921237	0.0467649
Tb927.10.7140	245.606	238.054	241.83	61.6342	60.8095	61.2218	0.25316	1.81482e-279
Tb927.10.7150	0.27203	0.268239	0.270135	0.27259	0.757841	0.515216	1.90074	0.34855
Tb927.10.7160	0	0	0	0.636044	0.168409	0.402226	82.5023	0.00133531
Tb927.10.7170	0.221476	0.982753	0.602114	2.49673	0.822671	1.6597	2.72066	0.116691
Tb927.10.7180	26.9544	21.2953	24.1248	201.641	178.718	190.18	7.88333	1.65868e-156
Tb927.10.7190	159.134	165.197	162.165	204.297	201.099	202.698	1.24984	2.41879e-08
Tb927.10.720	71.6517	71.9624	71.8071	63.893	59.9503	61.9216	0.862274	0.000210486
Tb927.10.7200	50.3785	51.6578	51.0181	55.6786	56.5029	56.0907	1.09944	0.00700536
Tb927.10.7210	7.65009	10.3993	9.02467	13.1962	13.2694	13.2328	1.46552	0.00153193
Tb927.10.7220	39.4419	40.4687	39.9553	83.8659	92.1812	88.0236	2.20325	6.88357e-67
Tb927.10.7230	58.1757	50.1486	54.1622	72.2866	69.074	70.6803	1.30498	2.35303e-06
Tb927.10.7240	55.161	56.5868	55.8739	69.8061	70.8648	70.3355	1.25883	5.87131e-11
Tb927.10.7250	76.2032	85.6876	80.9454	96.7095	101.466	99.0877	1.22412	9.04086e-06
Tb927.10.7260	36.1386	39.9784	38.0585	36.2131	36.441	36.3271	0.954391	0.513577
Tb927.10.7270	61.1632	61.3197	61.2415	50.8598	51.8161	51.338	0.838341	2.19595e-06
Tb927.10.7280	59.565	62.3103	60.9377	82.3479	83.0961	82.722	1.35747	4.07324e-15
Tb927.10.7290	60.5967	61.2468	60.9217	61.5568	60.2975	60.9272	1.00006	0.999882
Tb927.10.730	16.8624	14.4701	15.6662	11.5098	11.2981	11.404	0.728035	8.95134e-06
Tb927.10.7300	383.483	365.158	374.32	156.739	153.908	155.323	0.414947	7.09391e-95
Tb927.10.7310	54.6651	51.9209	53.293	51.0372	52.0887	51.5629	0.967607	0.371348
Tb927.10.7320	74.9575	73.5502	74.2539	101.143	97.9745	99.5587	1.34067	3.56805e-10
Tb927.10.7330	784.715	724.246	754.481	1411.34	1427.86	1419.6	1.88158	3.94486e-43
Tb927.10.7350	49.7398	49.3286	49.5342	52.888	52.0224	52.4552	1.05896	0.150686
Tb927.10.7360	50.0535	51.2441	50.6488	35.0108	35.5432	35.277	0.696535	1.3405e-21
Tb927.10.7370	29.3603	27.8357	28.598	30.4759	30.1738	30.3248	1.06041	0.161201
Tb927.10.7380	81.3011	75.691	78.4961	93.9541	86.7201	90.3371	1.15073	0.00204015
Tb927.10.7390	113.748	117.832	115.79	134.937	128.712	131.825	1.13827	0.0165449
Tb927.10.740	38.3639	38.6869	38.5254	29.1602	28.4045	28.7824	0.747054	2.26156e-16
Tb927.10.7400	58.1235	55.2532	56.6884	54.597	56.0492	55.3231	0.976032	0.540132
Tb927.10.7410	491.656	498.437	495.047	889.847	907.415	898.631	1.81524	1.05021e-39
Tb927.10.7420	101.942	92.57	97.2561	100.48	92.3421	96.4112	0.991206	0.868701
Tb927.10.7430	81.5353	79.5905	80.5629	86.263	88.1958	87.2294	1.08282	0.0270485
Tb927.10.7440	69.0801	65.821	67.4506	96.529	88.1537	92.3414	1.36895	1.88715e-12
Tb927.10.7450	76.8608	66.816	71.8384	85.4694	81.2038	83.3366	1.16005	0.0077979
Tb927.10.7470	100.319	112.62	106.469	108.283	107.142	107.713	1.01155	0.854725
Tb927.10.7480	87.53	95.8935	91.7118	104.514	105.88	105.197	1.14697	0.00517075
Tb927.10.7490	66.1975	64.9623	65.5799	59.2519	55.4334	57.3427	0.874288	0.000410768
Tb927.10.750	37.0474	39.6403	38.3439	34.0137	31.704	32.8588	0.856518	0.0308568
Tb927.10.7500	205.577	185.249	195.413	323.685	342.797	333.241	1.70542	3.95888e-31
Tb927.10.7510	49.0575	47.8703	48.4639	58.9468	57.4846	58.2157	1.20115	3.20633e-06
Tb927.10.7520	54.899	57.5574	56.2282	65.9494	72.1104	69.0299	1.22782	3.38366e-06
Tb927.10.7530	26.862	25.3361	26.0991	22.6959	19.8706	21.2832	0.815024	0.0193989
Tb927.10.7540	27.0762	25.5316	26.3039	18.3049	17.6845	17.9947	0.684065	1.15588e-19
Tb927.10.7550	71.306	75.2746	73.2903	67.8847	70.5454	69.2151	0.94444	0.136254
Tb927.10.7560	9.74725	11.4298	10.5885	11.2192	13.1288	12.174	1.15008	0.188402
Tb927.10.7570	186.621	181.7	184.16	277.873	272.433	275.153	1.49408	5.21498e-24
Tb927.10.7580	54.9548	53.2982	54.1265	54.5348	53.5841	54.0594	0.998749	0.973977
Tb927.10.7590	93.1799	80.0714	86.6256	213.233	230.931	222.082	2.56401	1.17606e-70
Tb927.10.760	57.516	56.9838	57.2499	74.4597	71.644	73.0519	1.27586	1.2095e-07
Tb927.10.7600	68.3107	67.696	68.0033	74.9094	77.0237	75.9666	1.1172	0.00485836
Tb927.10.7610	71.6397	68.2305	69.9351	67.9809	65.1965	66.5887	0.952135	0.247721
Tb927.10.7620	94.725	95.618	95.1715	91.6139	92.4497	92.0318	0.96702	0.340849
Tb927.10.7630	51.1959	52.5259	51.8609	56.7257	54.9926	55.8591	1.07701	0.0384964
Tb927.10.7640	25.8406	22.6717	24.2561	17.8403	16.2494	17.0448	0.702494	0.000161989
Tb927.10.7650	0.126398	0.186955	0.156676	0.189987	0.58688	0.388434	2.46127	0.0808622
Tb927.10.7660	0.274015	0.450329	0.362172	2.37969	1.61156	1.99563	5.39112	1.02979e-06
Tb927.10.7670	108.295	107.243	107.769	117.832	117.063	117.447	1.0898	0.0261893
Tb927.10.7680	132.745	128.688	130.717	155.724	162.891	159.308	1.21879	3.45305e-07
Tb927.10.7690	104.422	97.8101	101.116	99.8376	103.556	101.697	1.0058	0.888225
Tb927.10.770	53.4339	49.434	51.4339	58.2585	58.2847	58.2716	1.13301	0.00183081
Tb927.10.7700	68.066	73.2225	70.6443	135.963	132.226	134.094	1.89802	2.68611e-56
Tb927.10.7710	41.7112	39.9009	40.806	63.6326	63.377	63.5048	1.55628	5.80639e-18
Tb927.10.7720	1.99076	2.33693	2.16385	3.08729	1.89269	2.48999	1.146	0.648372
Tb927.10.7730	7.75568	9.25426	8.50497	10.4003	10.6973	10.5488	1.24005	0.0125371
Tb927.10.7740	88.9877	92.0209	90.5043	105.236	103.202	104.219	1.15149	0.000174778
Tb927.10.7750	75.8747	77.5595	76.7171	86.8784	88.904	87.8912	1.1457	0.00161458
Tb927.10.7760	90.1215	96.344	93.2328	90.8772	109.629	100.253	1.07553	0.276873
Tb927.10.7770	83.0432	79.2688	81.156	76.6462	83.1023	79.8742	0.984459	0.75552
Tb927.10.7780	57.3262	58.2148	57.7705	54.5328	55.9989	55.2659	0.95672	0.304226
Tb927.10.7790	127.905	132.675	130.29	136.542	141.6	139.071	1.06745	0.0790468
Tb927.10.780	122.904	117.788	120.346	74.6584	79.1044	76.8814	0.63901	1.47023e-19
Tb927.10.7800	68.3056	71.7981	70.0519	93.9595	96.3153	95.1374	1.3581	8.24652e-16
Tb927.10.7810	63.0056	65.8138	64.4097	72.6585	72.7202	72.6893	1.12851	0.000731904
Tb927.10.7820	0	0.262532	0.131266	0.0889301	0	0.0444651	0.358743	0.378889
Tb927.10.7830	33.1641	35.5141	34.3391	33.6759	35.5798	34.6278	1.00851	0.864236
Tb927.10.7840	122.33	132.263	127.296	106.876	112.705	109.79	0.862536	0.000499056
Tb927.10.7850	80.251	90.2482	85.2496	105.806	107.055	106.43	1.24835	6.05295e-06
Tb927.10.7860	269.009	245.359	257.184	188.752	193.849	191.3	0.743897	5.83988e-13
Tb927.10.7870	0.130348	0.0642657	0.0973066	0.228578	0.121044	0.174811	1.74044	0.587076
Tb927.10.7880	0.134346	0	0.067173	0.0384636	0.0712898	0.0548767	0.835488	1
Tb927.10.7890	43.6425	38.6566	41.1496	46.0857	45.3269	45.7063	1.11079	0.0218246
Tb927.10.790	149.118	150.742	149.93	109.979	113.225	111.602	0.74443	5.27342e-15
Tb927.10.7900	85.0325	85.2862	85.1594	75.2674	76.3895	75.8284	0.890471	0.00171245
Tb927.10.7910	21.7337	20.0671	20.9004	25.4413	28.7754	27.1083	1.29765	0.00226687
Tb927.10.7920	29.1979	35.3612	32.2795	33.1392	33.3264	33.2328	1.02937	0.72114
Tb927.10.7930	325.438	286.994	306.216	288.173	294.011	291.092	0.950627	0.32773
Tb927.10.7940	89.6173	93.4905	91.5539	129.143	131.581	130.362	1.42387	6.70161e-22
Tb927.10.7950	64.8322	75.0978	69.965	61.0203	62.2083	61.6143	0.880596	0.0960501
Tb927.10.7960	165.561	170.215	167.888	135.881	133.409	134.645	0.80193	1.09775e-07
Tb927.10.7970	89.4348	95.8543	92.6445	77.8145	82.6556	80.235	0.866133	0.000776915
Tb927.10.7980	57.1312	63.7888	60.46	91.8308	100.008	95.9192	1.58652	3.26673e-21
Tb927.10.7990	109.939	109.183	109.561	115.414	124.436	119.925	1.09475	0.0229596
Tb927.10.800	73.2662	69.6684	71.4673	71.5995	74.1182	72.8588	1.01961	0.631986
Tb927.10.8000	56.9311	57.1862	57.0587	50.2037	49.8796	50.0417	0.877014	0.000438921
Tb927.10.8010	79.9323	74.4873	77.2098	120.888	131	125.944	1.6315	1.46767e-24
Tb927.10.8020	209.057	200.09	204.574	213.811	225.265	219.538	1.07318	0.114421
Tb927.10.8030	24.8312	26.6542	25.7427	52.3363	52.0868	52.2115	2.0278	1.10594e-32
Tb927.10.8040	162.062	159.485	160.774	105.385	106.894	106.14	0.660195	4.99118e-27
Tb927.10.8050	47.757	45.2893	46.5231	30.3851	30.0298	30.2075	0.64933	4.68718e-14
Tb927.10.8060	84.6155	81.4429	83.0292	112.387	105.013	108.7	1.30907	8.50026e-12
Tb927.10.8070	73.1004	73.5836	73.342	87.2781	88.3303	87.8042	1.19721	3.37747e-07
Tb927.10.8080	87.9651	92.4677	90.2164	85.0411	82.6275	83.8343	0.929204	0.0539742
Tb927.10.8090	122.424	129.206	125.815	191.442	189.735	190.589	1.51468	1.13508e-22
Tb927.10.810	66.6275	63.7379	65.1827	96.6594	99.984	98.3217	1.50852	6.65467e-29
Tb927.10.8100	75.3269	76.9885	76.1577	77.4072	81.0797	79.2435	1.04063	0.323714
Tb927.10.8110	144.063	151.792	147.928	134.648	135.027	134.837	0.911483	0.0134822
Tb927.10.8120	68.1124	70.1241	69.1182	77.4015	78.9535	78.1775	1.13108	0.000817874
Tb927.10.8130	57.9888	60.4311	59.2099	80.2964	80.0804	80.1884	1.35422	7.28954e-15
Tb927.10.8140	96.8627	90.7146	93.7887	163.976	163.687	163.832	1.7469	4.83577e-34
Tb927.10.8150	130.479	141.654	136.066	135.024	140.366	137.695	1.01199	0.773807
Tb927.10.8160	98.6007	105.567	102.084	132.706	136.592	134.649	1.31898	1.12023e-06
Tb927.10.8170	72.4473	71.7542	72.1008	84.5494	80.2593	82.4044	1.14287	0.00139568
Tb927.10.8180	55.9984	54.4905	55.2444	40.9137	40.8252	40.8694	0.739804	1.28327e-16
Tb927.10.8190	233.311	211.529	222.42	394.47	400.542	397.506	1.78721	5.93618e-33
Tb927.10.820	94.7906	96.1444	95.4675	99.7696	101.778	100.774	1.05562	0.141545
Tb927.10.8200	102.239	100.129	101.184	163.45	159.369	161.41	1.59514	5.15829e-36
Tb927.10.8210	66.8656	66.5635	66.7146	88.8829	85.3929	87.1379	1.30603	7.72295e-14
Tb927.10.8220	57.317	61.6951	59.506	75.8114	83.1781	79.4948	1.33607	3.59963e-06
Tb927.10.8230	239.136	204.51	221.823	54.8902	59.4545	57.1724	0.257778	8.79907e-128
Tb927.10.8240	155.7	173.273	164.486	129.822	129.697	129.76	0.788849	2.29444e-08
Tb927.10.8250	0.141661	0.0931246	0.117393	0.0236588	0.021925	0.0227919	0.219647	0.0725614
Tb927.10.8260	15.4265	17.6924	16.5595	19.1073	20.4123	19.7598	1.19333	0.0390781
Tb927.10.8270	0	0.0166518	0.00832592	0.0169219	0.0235227	0.0202223	2.22639	0.688504
Tb927.10.8280	0.17025	0.0839389	0.127094	0.0426502	0	0.0213251	0.205121	0.378363
Tb927.10.830	187.653	149.345	168.499	88.7829	87.9531	88.368	0.524477	8.15625e-23
Tb927.10.8310	63.3159	65.9094	64.6127	53.2914	53.9277	53.6095	0.829718	6.60538e-05
Tb927.10.8320	161.172	169.193	165.182	317.541	299.058	308.3	1.86608	2.08984e-47
Tb927.10.8330	0	0.052284	0.026142	0	0	0	0.140444	1
Tb927.10.8340	0.125762	0.434036	0.279899	0.661613	0.437948	0.549781	1.92789	0.0996802
Tb927.10.8350	7.31551	5.5051	6.4103	6.26957	4.64809	5.45883	0.850056	0.457852
Tb927.10.8360	72.0868	75.9938	74.0403	86.4955	84.5657	85.5306	1.15509	0.000116497
Tb927.10.8370	67.8099	68.1058	67.9578	84.0613	79.3941	81.7277	1.20239	0.000589195
Tb927.10.8380	48.9425	53.9111	51.4268	54.4926	49.4674	51.98	1.01042	0.877178
Tb927.10.8390	18.7499	16.8576	17.8037	17.3837	15.8678	16.6257	0.933798	0.185027
Tb927.10.840	50.5773	45.3602	47.9687	25.9203	26.7164	26.3184	0.548697	7.43931e-39
Tb927.10.8400	106.597	114.021	110.309	101.355	98.9689	100.162	0.907914	0.0180195
Tb927.10.8410	96.1801	107.127	101.654	161.881	166.257	164.069	1.6139	2.57335e-26
Tb927.10.8420	48.9631	48.1541	48.5586	69.0993	65.0695	67.0844	1.38149	7.87195e-13
Tb927.10.8430	0	0	0	0	0	0	1	1
Tb927.10.8440	25.9747	22.5047	24.2397	1.56739	1.51855	1.54297	0.0637103	5.40828e-217
Tb927.10.850	48.6714	47.8044	48.2379	41.6136	41.2661	41.4399	0.859071	5.20745e-05
Tb927.10.8530	0.236101	0.0931246	0.164613	0.816228	0.712561	0.764394	4.60641	1.07739e-09
Tb927.10.8540	148.601	141.148	144.874	151.456	145.494	148.475	1.02481	0.512113
Tb927.10.8560	80.2619	82.3507	81.3063	82.8854	82.7238	82.8046	1.01839	0.687913
Tb927.10.8570	65.6046	64.8889	65.2468	37.4663	38.8026	38.1344	0.584553	4.65695e-47
Tb927.10.8580	82.8765	91.4121	87.1443	97.0963	98.4069	97.7516	1.12165	0.0256346
Tb927.10.8590	16.2507	14.9824	15.6166	14.3087	14.5321	14.4204	0.923542	0.0666456
Tb927.10.860	46.8721	45.6962	46.2841	37.7768	39.0459	38.4114	0.830194	0.00229871
Tb927.10.8600	53.1531	55.3331	54.2431	42.6331	41.9927	42.3129	0.780025	9.04658e-12
Tb927.10.8610	57.6236	57.2107	57.4172	68.1728	67.3409	67.7569	1.18006	2.3793e-06
Tb927.10.8620	87.5936	90.732	89.1628	107.435	110.834	109.134	1.22404	1.55745e-05
Tb927.10.8630	147.472	157.13	152.301	168.642	174.962	171.802	1.12806	0.00208592
Tb927.10.8640	57.0091	59.8123	58.4107	65.2582	66.001	65.6296	1.12356	0.00556885
Tb927.10.8650	16.2155	17.9244	17.07	20.1257	19.2868	19.7063	1.15404	0.0369723
Tb927.10.8660	57.1375	59.1457	58.1416	62.7994	66.9844	64.8919	1.11627	0.0342698
Tb927.10.8670	118.022	121.348	119.685	141.584	147.886	144.735	1.2094	6.14151e-05
Tb927.10.8680	40.3955	39.5566	39.9761	42.4985	44.8692	43.6838	1.09296	0.0488888
Tb927.10.8690	100.775	105.229	103.002	101.876	104.91	103.393	1.00383	0.923529
Tb927.10.870	68.6291	62.3339	65.4815	45.0371	43.7607	44.3989	0.678037	2.40068e-18
Tb927.10.8700	163.786	151.907	157.847	200.278	217.879	209.079	1.32487	6.12397e-07
Tb927.10.8710	110.133	97.4485	103.791	120.633	117.427	119.03	1.14687	0.011406
Tb927.10.8720	160.738	149.333	155.036	181.626	187.7	184.663	1.19115	4.08161e-05
Tb927.10.8730	12.9088	12.4504	12.6796	13.6006	11.712	12.6563	0.997621	0.985728
Tb927.10.8750	1.06419	0.759881	0.912034	1.41571	1.5505	1.48311	1.62764	0.00628083
Tb927.10.8760	6.06417	6.77064	6.4174	9.1793	9.60904	9.39417	1.46375	4.00874e-06
Tb927.10.8770	35.8079	34.8084	35.3082	36.4653	35.3599	35.9126	1.01703	0.727463
Tb927.10.8780	62.6879	59.938	61.313	47.8655	48.2695	48.0675	0.783981	1.4011e-08
Tb927.10.8790	77.6675	78.6264	78.147	127.348	125.616	126.482	1.61841	1.15978e-34
Tb927.10.880	93.1916	84.2354	88.7135	85.4092	80.73	83.0696	0.936348	0.139803
Tb927.10.8800	100.448	97.7031	99.0756	70.0227	72.2652	71.1439	0.718145	1.23456e-20
Tb927.10.8810	36.6738	35.0509	35.8624	27.5241	27.6715	27.5978	0.769599	7.31047e-12
Tb927.10.8820	54.0016	54.7131	54.3574	67.2896	70.7213	69.0055	1.26957	7.61063e-11
Tb927.10.8830	136.985	113.662	125.324	52.5532	55.4638	54.0085	0.431	5.44119e-48
Tb927.10.8840	86.8419	83.6262	85.2341	76.83	79.0422	77.9361	0.914496	0.033614
Tb927.10.8850	72.112	78.9191	75.5156	73.0416	74.7879	73.9147	0.97879	0.599941
Tb927.10.8860	80.9823	75.7485	78.3654	23.0725	24.9293	24.0009	0.306396	1.93278e-153
Tb927.10.8870	83.5668	89.3191	86.4429	86.9714	91.4138	89.1926	1.03188	0.478696
Tb927.10.8880	27.4154	25.456	26.4357	39.6817	41.4848	40.5833	1.53545	2.15947e-20
Tb927.10.8890	90.5729	85.3742	87.9736	71.5627	75.6698	73.6163	0.836999	0.00040265
Tb927.10.890	25.0311	20.9678	22.9994	29.7295	28.2022	28.9658	1.25943	7.73136e-05
Tb927.10.8900	62.3934	52.7471	57.5703	32.2746	29.9496	31.1121	0.540386	7.24276e-24
Tb927.10.8910	42.4252	41.76	42.0926	53.6209	54.1231	53.872	1.27986	2.1894e-10
Tb927.10.8920	20.0214	21.3029	20.6622	33.5975	32.4854	33.0415	1.59872	5.45868e-15
Tb927.10.8930	117.46	113.602	115.531	114.369	120.877	117.623	1.01816	0.65708
Tb927.10.8940	1172.25	1021.32	1096.79	957.191	930.281	943.736	0.860458	0.00794192
Tb927.10.8960	61.6204	58.5844	60.1024	66.5681	65.0098	65.789	1.09458	0.0714065
Tb927.10.8980	292.077	268.337	280.207	355.485	363.166	359.326	1.28245	3.39021e-10
Tb927.10.8990	16.5153	17.787	17.1511	17.5817	18.4426	18.0122	1.05031	0.443685
Tb927.10.900	44.1605	44.5496	44.3551	62.8051	67.7959	65.3005	1.47249	4.80631e-10
Tb927.10.9000	29.2029	28.3376	28.7703	27.3005	27.1787	27.2396	0.946809	0.132987
Tb927.10.9010	71.8829	68.544	70.2135	88.4369	97.697	93.0669	1.3258	9.48763e-08
Tb927.10.9020	27.3615	28.7652	28.0633	34.8967	35.9082	35.4025	1.26154	1.24575e-06
Tb927.10.9030	1.45504	1.8652	1.66012	1.27579	1.68899	1.48239	0.896059	0.692732
Tb927.10.9040	18.5467	17.9921	18.2694	18.8128	18.241	18.5269	1.01403	0.713981
Tb927.10.9050	50.2598	49.5965	49.9282	77.9326	82.1517	80.0422	1.60329	8.13372e-37
Tb927.10.9060	54.0302	53.3819	53.706	61.5933	63.2712	62.4322	1.16258	9.88812e-05
Tb927.10.9070	55.3984	59.4835	57.441	61.9606	63.6777	62.8192	1.09363	0.0246426
Tb927.10.9080	138.779	142.948	140.864	477.886	452.301	465.094	3.30165	7.79615e-142
Tb927.10.9090	67.2723	69.6491	68.4607	63.6025	68.1848	65.8937	0.962678	0.453231
Tb927.10.910	35.7345	37.3576	36.5461	35.5171	36.4572	35.9871	0.98474	0.693679
Tb927.10.9100	6.08939	7.0273	6.55835	5.54036	5.53048	5.53542	0.843855	0.0169675
Tb927.10.9110	12.3957	16.0523	14.224	22.1106	22.6212	22.3659	1.57195	1.23758e-06
Tb927.10.9120	0.946389	0.777669	0.862029	0.869311	0.634718	0.752015	0.869347	0.622683
Tb927.10.9130	51.468	54.846	53.157	88.61	87.2275	87.9187	1.65381	9.80637e-41
Tb927.10.9140	67.0678	68.3715	67.7196	74.6322	73.838	74.2351	1.09617	0.00802574
Tb927.10.9150	114.117	121.094	117.606	156.927	167.084	162.006	1.3776	3.7321e-15
Tb927.10.9160	55.0393	60.5576	57.7984	67.9171	67.4972	67.7072	1.17135	0.000126693
Tb927.10.9170	141.154	149.356	145.255	132.35	134.686	133.518	0.919202	0.045933
Tb927.10.9180	7.94405	8.12785	8.03595	8.70857	7.86238	8.28547	1.03036	0.724906
Tb927.10.9190	211.622	191.524	201.573	202.687	207.448	205.067	1.01735	0.731909
Tb927.10.920	0	0	0	0	0	0	1	1
Tb927.10.9200	37.6005	41.4877	39.5441	48.0516	47.2247	47.6382	1.20449	0.000146336
Tb927.10.9210	31.5858	36.673	34.1294	28.889	28.6618	28.7754	0.843025	0.00207961
Tb927.10.9220	91.9901	89.3189	90.6545	26.4339	28.9721	27.703	0.305785	2.26108e-98
Tb927.10.9230	37.8976	41.0553	39.4764	48.7235	46.579	47.6513	1.2069	6.5765e-06
Tb927.10.9240	46.6687	46.4567	46.5627	42.1912	42.6234	42.4073	0.910802	0.0408081
Tb927.10.9250	258.61	250.345	254.477	289.863	285.384	287.624	1.13025	0.000822761
Tb927.10.9260	74.9647	72.0978	73.5312	130.176	140.73	135.453	1.84237	3.23558e-46
Tb927.10.9270	62.5668	68.0499	65.3084	84.4105	87.1268	85.7687	1.31326	5.65752e-08
Tb927.10.9280	10.7239	11.7337	11.2288	10.5235	11.1957	10.8596	0.967275	0.532359
Tb927.10.9290	116.953	129.372	123.162	109.257	110.457	109.857	0.891939	0.00683193
Tb927.10.930	25.2011	24.7162	24.9586	20.546	22.503	21.5245	0.862716	0.0028521
Tb927.10.9300	133.422	126.996	130.209	80.161	79.9834	80.0722	0.61498	2.24644e-36
Tb927.10.9310	90.6325	94.9399	92.7862	72.0105	71.8628	71.9367	0.775267	8.7891e-11
Tb927.10.9320	23.1865	28.7104	25.9485	16.4935	16.1392	16.3163	0.628706	8.45469e-08
Tb927.10.9330	78.8093	70.1322	74.4708	69.6815	69.2212	69.4514	0.932644	0.112154
Tb927.10.9350	45.8434	45.5361	45.6898	51.0648	47.7027	49.3837	1.08071	0.0429206
Tb927.10.9360	82.0214	87.1783	84.5999	70.2048	62.9634	66.5841	0.786891	1.75219e-07
Tb927.10.9370	122.123	127.718	124.92	169.188	175.263	172.226	1.3787	2.05501e-18
Tb927.10.9380	81.6794	82.7029	82.1912	69.1255	71.2163	70.1709	0.853812	8.31148e-06
Tb927.10.9390	77.3692	86.674	82.0216	78.6182	76.4349	77.5265	0.945068	0.235508
Tb927.10.940	93.8203	96.6458	95.233	77.4547	84.7332	81.094	0.851734	0.00148974
Tb927.10.9400	112.068	112.185	112.127	122.602	125.921	124.262	1.1083	0.00605906
Tb927.10.9410	87.8159	99.6516	93.7338	89.429	92.6817	91.0553	0.971415	0.539684
Tb927.10.9420	69.8448	66.2325	68.0386	61.8959	65.3175	63.6067	0.935011	0.0934295
Tb927.10.9430	179.193	168.372	173.782	215.04	215.066	215.053	1.23751	3.77316e-08
Tb927.10.9440	125.337	120.431	122.884	154.012	157.475	155.744	1.26746	1.84382e-10
Tb927.10.9450	314.479	315.014	314.746	16.211	15.4859	15.8484	0.0503398	0
Tb927.10.9460	217.733	223.431	220.582	16.0115	13.3186	14.6651	0.0663994	4.77154e-235
Tb927.10.9490	47.8883	48.5711	48.2297	2.16962	1.90714	2.03838	0.0422359	0
Tb927.10.950	58.6981	65.431	62.0645	50.6646	51.7088	51.1867	0.824718	2.95171e-05
Tb927.10.9510	0	0	0	0	0	0	1	1
Tb927.10.9520	0	0	0	0	0.0468558	0.0234279	3.96992	1
Tb927.10.9530	0.893812	0.22034	0.557076	0.111957	0.311256	0.211606	0.39742	0.112149
Tb927.10.9550	1.32086	4.04445	2.68265	3.83141	2.67911	3.25526	1.21162	0.634486
Tb927.10.9560	14.7919	14.0702	14.431	13.9802	12.4354	13.2078	0.914814	0.264023
Tb927.10.9570	139.461	123.424	131.443	81.3482	79.5444	80.4463	0.61203	1.02283e-22
Tb927.10.9580	71.2787	74.1903	72.7345	71.4652	78.5836	75.0244	1.03171	0.617053
Tb927.10.9590	58.8763	57.8	58.3381	54.7504	57.9941	56.3722	0.966482	0.413464
Tb927.10.960	0.143596	0.222507	0.183051	0.195282	0.142872	0.169077	0.918076	0.8912
Tb927.10.9600	6.96477	4.8303	5.89753	2.338	2.63018	2.48409	0.421756	1.06429e-10
Tb927.10.9610	5.80439	5.64919	5.72679	2.56826	2.38005	2.47415	0.432169	6.45633e-10
Tb927.10.9620	8.45498	10.2269	9.34095	4.2362	4.81559	4.52589	0.485566	2.86175e-07
Tb927.10.9630	7.46139	10.9595	9.21044	4.36144	4.11399	4.23772	0.460126	5.34966e-06
Tb927.10.9640	11.9279	15.2975	13.6127	14.299	13.8627	14.0809	1.03406	0.73734
Tb927.10.9650	11.3305	10.6465	10.9885	16.5896	15.1963	15.893	1.44606	2.23776e-15
Tb927.10.9660	29.5199	29.6009	29.5604	31.2672	30.8452	31.0562	1.05054	0.205893
Tb927.10.9670	78.9442	79.598	79.2711	70.6834	70.5709	70.6271	0.890954	0.00176913
Tb927.10.9680	48.0214	49.1451	48.5833	69.7557	70.1311	69.9434	1.43962	2.63881e-21
Tb927.10.9690	43.0411	41.1524	42.0967	33.0705	33.2833	33.1769	0.788132	1.4751e-09
Tb927.10.970	59.718	57.7904	58.7542	56.6117	56.8082	56.71	0.965217	0.387601
Tb927.10.9700	22.7824	22.4649	22.6237	15.9604	16.0737	16.017	0.70802	2.44589e-19
Tb927.10.9720	60.0515	64.363	62.2072	47.8373	48.699	48.2681	0.775929	2.19019e-10
Tb927.10.9730	120.376	118.181	119.278	98.8866	90.1438	94.5152	0.792252	4.12312e-08
Tb927.10.9740	136.79	134.583	135.687	122.126	120.848	121.487	0.895342	0.00126386
Tb927.10.9750	22.8173	18.9277	20.8725	21.8009	20.1038	20.9524	1.00381	0.949258
Tb927.10.9760	41.8771	39.8915	40.8843	45.6681	44.071	44.8696	1.0974	0.0592628
Tb927.10.9770	20.8662	20.7641	20.8152	33.4803	33.9355	33.7079	1.61943	6.54341e-33
Tb927.10.9780	40.2592	41.3546	40.8069	69.6572	71.6713	70.6642	1.73169	3.06124e-52
Tb927.10.9790	65.4545	78.4409	71.9477	118.536	108.221	113.379	1.57542	1.4168e-11
Tb927.10.980	16.3948	16.5853	16.4901	15.8674	17.7262	16.7968	1.019	0.747945
Tb927.10.9800	1615.66	1586.36	1601.01	2566.89	2691.46	2629.17	1.64221	6.10954e-27
Tb927.10.9810	59.6249	70.1526	64.8888	106.687	101.908	104.297	1.60702	6.93341e-18
Tb927.10.9820	20.0103	19.0196	19.5149	33.6109	34.9123	34.2616	1.75592	4.18006e-36
Tb927.10.9830	99.7901	91.1369	95.4635	128.685	126.903	127.794	1.33872	1.03751e-08
Tb927.10.9840	144.023	159.234	151.628	156.477	171.409	163.943	1.08129	0.101009
Tb927.10.9850	32.9393	32.9406	32.9399	22.8956	23.9113	23.4034	0.710643	5.22751e-14
Tb927.10.9860	47.2595	46.7183	46.9889	59.7918	57.1765	58.4841	1.24448	2.21078e-07
Tb927.10.9870	58.2389	55.3864	56.8126	81.0095	78.6987	79.8541	1.40551	3.59168e-13
Tb927.10.9880	13.4164	12.5298	12.9731	25.3368	25.0674	25.2021	1.94244	1.64996e-20
Tb927.10.9890	44.3564	42.2809	43.3187	61.7323	60.4465	61.0894	1.41022	6.99233e-21
Tb927.10.990	77.2253	77.1749	77.2001	15.8449	16.4645	16.1547	0.209345	3.67805e-257
Tb927.10.9900	79.5097	77.2662	78.388	89.9601	91.7998	90.8799	1.15943	2.61642e-05
Tb927.10.9910	118.043	108.995	113.519	120.543	124.491	122.517	1.07936	0.0543316
Tb927.10.9920	36.6876	36.2064	36.447	62.9703	62.3138	62.6421	1.71865	2.96317e-37
Tb927.10.9930	29.8966	34.4073	32.1519	37.1189	37.5446	37.3317	1.16099	0.00374634
Tb927.10.9940	0.386215	0.457	0.421608	0.580516	0.645568	0.613042	1.44915	0.447712
Tb927.10.9950	56.5161	60.0707	58.2934	69.7907	72.472	71.1313	1.22026	2.71617e-06
Tb927.10.9960	32.1539	37.0975	34.6257	47.1445	49.1334	48.1389	1.39018	1.09795e-09
Tb927.10.9970	59.9177	61.671	60.7943	74.0299	71.0535	72.5417	1.19316	4.45783e-06
Tb927.10.9980	32.3811	36.981	34.681	36.5175	38.1905	37.354	1.07706	0.223257
Tb927.10.9990	104.815	105.492	105.154	153.574	155.291	154.432	1.46864	3.10051e-22
Tb927.11.1000	124.429	126.953	125.691	155.017	158.633	156.825	1.24775	6.96817e-07
Tb927.11.10000	160.626	172.746	166.686	103.904	110.181	107.042	0.642259	5.44533e-24
Tb927.11.10010	108.076	110.844	109.46	111.959	114.417	113.188	1.03409	0.353893
Tb927.11.10020	86.677	97.9655	92.3212	105.564	107.006	106.285	1.15118	0.00260652
Tb927.11.10040	77.6236	68.8176	73.2206	123.556	125.791	124.674	1.70293	1.08183e-17
Tb927.11.10050	152.226	146.75	149.488	245.244	239.963	242.604	1.62284	2.74213e-26
Tb927.11.10060	221.002	218.172	219.587	357.745	344.765	351.255	1.59956	2.50881e-37
Tb927.11.10070	140.634	142.288	141.461	161.682	152.607	157.144	1.11071	0.00787378
Tb927.11.10080	101.358	91.5685	96.4634	135.753	135.376	135.564	1.40545	1.27017e-12
Tb927.11.10090	75.9525	71.7502	73.8513	79.4699	78.7438	79.1068	1.07119	0.0788009
Tb927.11.1010	78.814	86.0414	82.4277	108.841	113.125	110.983	1.34642	2.11362e-12
Tb927.11.10100	91.7906	90.7416	91.2661	112.813	111.222	112.018	1.22732	1.70402e-05
Tb927.11.10110	88.7023	82.4371	85.5697	90.8374	88.3432	89.5903	1.04698	0.258334
Tb927.11.10120	88.8402	86.2348	87.5375	79.8414	79.7426	79.792	0.91153	0.0114938
Tb927.11.10130	49.7839	47.9893	48.8866	49.8865	53.1849	51.5357	1.05443	0.286766
Tb927.11.10140	53.6221	54.8858	54.2539	130.198	127.65	128.924	2.37603	1.83534e-96
Tb927.11.10150	82.3074	85.3754	83.8414	132.411	132.722	132.566	1.58114	3.55075e-27
Tb927.11.10160	1766.68	1557.73	1662.2	3250.8	3192.9	3221.85	1.93831	3.68788e-34
Tb927.11.10170	91.0435	80.9531	85.9983	119.181	122.936	121.058	1.40788	9.71958e-12
Tb927.11.10180	68.1958	71.2279	69.7118	56.9713	59.4614	58.2164	0.835165	2.12522e-06
Tb927.11.10190	66.5946	66.5459	66.5702	61.1244	65.2993	63.2118	0.949611	0.204384
Tb927.11.1020	331.492	337.18	334.336	587.35	572.923	580.136	1.73516	2.10472e-38
Tb927.11.10200	114.302	114.419	114.36	93.0987	97.9555	95.5271	0.835401	6.44731e-07
Tb927.11.10210	51.1472	56.4179	53.7826	47.2273	48.7905	48.0089	0.892651	0.00697149
Tb927.11.10220	174.136	179.486	176.811	190.616	198.276	194.446	1.09983	0.0309926
Tb927.11.10230	147.775	145	146.388	182.008	185.956	183.982	1.25686	5.51669e-11
Tb927.11.10240	187.343	173.569	180.456	275.145	274.486	274.816	1.52296	1.26729e-27
Tb927.11.10250	65.4407	64.2337	64.8372	77.2148	80.6744	78.9446	1.21776	8.55708e-05
Tb927.11.10260	86.6715	93.3868	90.0292	92.1033	97.6589	94.8811	1.05394	0.202445
Tb927.11.10270	67.2241	75.0546	71.1393	56.4969	63.2341	59.8655	0.841677	0.00373405
Tb927.11.10280	56.3154	56.8236	56.5695	66.9158	67.9097	67.4127	1.19169	3.08847e-06
Tb927.11.10290	30.628	30.965	30.7965	44.6334	42.5245	43.579	1.41471	1.94686e-08
Tb927.11.1030	79.8527	71.5471	75.6999	70.7733	71.6761	71.2247	0.940949	0.1556
Tb927.11.10300	73.0149	71.4285	72.2217	85.4306	88.6043	87.0174	1.20499	9.22477e-07
Tb927.11.10320	72.4211	70.6408	71.531	77.2882	81.8936	79.5909	1.11285	0.00799346
Tb927.11.10330	52.7031	54.4862	53.5947	64.3818	71.8946	68.1382	1.27152	8.41987e-08
Tb927.11.10340	107.82	101.584	104.702	129.975	133.595	131.785	1.25879	4.21286e-09
Tb927.11.10350	86.563	88.0062	87.2846	70.5512	73.5834	72.0673	0.825761	1.49523e-06
Tb927.11.10360	49.2951	49.1424	49.2187	44.9862	44.8712	44.9287	0.912836	0.0243945
Tb927.11.10370	53.5136	49.4963	51.5049	70.1349	67.1685	68.6517	1.3329	5.89885e-12
Tb927.11.10380	101.114	96.7891	98.9518	91.7149	91.4074	91.5612	0.925337	0.0366434
Tb927.11.10390	39.5422	37.7813	38.6617	37.1725	37.3947	37.2836	0.964412	0.344727
Tb927.11.1040	70.4447	73.4183	71.9315	85.5117	89.3486	87.4302	1.21552	2.25353e-07
Tb927.11.10400	81.893	79.6552	80.7741	94.8099	101.968	98.3887	1.21833	0.000137745
Tb927.11.10410	51.7658	61.6301	56.698	55.6012	56.5416	56.0714	0.988857	0.87931
Tb927.11.10420	90.228	98.7933	94.5106	170.186	168.149	169.168	1.78965	9.01753e-33
Tb927.11.10430	74.6843	79.7157	77.2	65.3182	66.1067	65.7124	0.851187	2.41732e-05
Tb927.11.10440	64.7296	63.7262	64.2279	69.5329	69.3149	69.4239	1.0809	0.0977147
Tb927.11.10450	72.9523	73.6896	73.3209	76.1896	78.584	77.3868	1.05553	0.157834
Tb927.11.10460	87.5131	94.5065	91.0098	93.0558	97.4455	95.2507	1.04664	0.294525
Tb927.11.10470	63.5058	68.063	65.7844	53.0946	52.8427	52.9686	0.805144	2.08587e-08
Tb927.11.10480	36.4631	36.9159	36.6895	72.2992	71.7811	72.0402	1.96344	2.1958e-80
Tb927.11.10490	54.5137	53.2858	53.8997	60.0058	61.0925	60.5492	1.12344	0.00145403
Tb927.11.1050	94.1141	94.0292	94.0717	112.04	115.327	113.684	1.20856	3.00276e-07
Tb927.11.10500	33.5625	33.4957	33.5291	33.1226	32.8386	32.9806	0.98361	0.730925
Tb927.11.10510	110.845	118.224	114.535	126.823	134.477	130.65	1.14077	0.00159993
Tb927.11.10520	47.2154	45.6279	46.4217	46.5072	47.1859	46.8465	1.00919	0.807196
Tb927.11.10530	39.8421	37.3663	38.6042	36.819	33.3534	35.0862	0.908626	0.167569
Tb927.11.10540	175.933	167.124	171.529	153.224	155.943	154.583	0.901227	0.0164926
Tb927.11.10550	57.6795	55.1003	56.3899	62.7412	66.6091	64.6752	1.14706	0.000413557
Tb927.11.10560	119.737	118.458	119.098	154.26	155.117	154.689	1.29884	1.25896e-11
Tb927.11.10570	65.6764	70.2659	67.9712	98.5675	106.304	102.436	1.50714	1.41493e-19
Tb927.11.10580	53.9125	53.1613	53.5369	50.7039	50.7693	50.7366	0.947709	0.121053
Tb927.11.10590	70.1751	70.8741	70.5246	67.9604	70.4097	69.1851	0.981081	0.596555
Tb927.11.1060	50.6432	52.1121	51.3777	44.1954	42.2424	43.2189	0.841055	3.1861e-05
Tb927.11.10600	59.1196	63.5986	61.3591	70.7788	71.1139	70.9464	1.15617	0.000776697
Tb927.11.10610	47.6332	47.3498	47.4915	48.4043	44.2705	46.3374	0.975556	0.544328
Tb927.11.10620	102.909	100.447	101.678	81.2432	88.9977	85.1204	0.837396	0.000518607
Tb927.11.10630	42.203	40.6954	41.4492	47.9668	46.7782	47.3725	1.14287	0.000227975
Tb927.11.10640	54.1372	51.3587	52.748	25.2752	28.0467	26.661	0.50565	2.08763e-46
Tb927.11.10650	59.9934	63.4674	61.7304	72.1172	74.6654	73.3913	1.18891	8.96459e-06
Tb927.11.10660	17.7902	16.6606	17.2254	18.5754	17.4293	18.0024	1.04508	0.356733
Tb927.11.10670	39.5318	40.9964	40.2641	40.7104	41.9248	41.3176	1.0262	0.480897
Tb927.11.10680	76.123	67.9437	72.0333	45.2937	46.6299	45.9618	0.638228	1.28382e-11
Tb927.11.10690	205.262	192.446	198.854	90.0427	91.243	90.6428	0.455857	6.1527e-95
Tb927.11.1070	126.887	112.366	119.627	134.169	132.208	133.188	1.11339	0.0230198
Tb927.11.10700	113.524	111.896	112.71	88.4654	92.4537	90.4595	0.802716	4.67532e-08
Tb927.11.10710	48.9428	45.2674	47.1051	68.2393	71.3519	69.7956	1.48179	2.5233e-20
Tb927.11.10720	84.8703	91.9183	88.3943	115.029	117.808	116.418	1.31702	2.11751e-10
Tb927.11.10730	73.387	69.9516	71.6693	78.2093	77.6216	77.9155	1.08716	0.0386678
Tb927.11.10740	102.507	98.7684	100.638	109.302	113.231	111.267	1.10576	0.0187863
Tb927.11.10750	87.2926	93.4118	90.3522	78.9729	84.8257	81.8993	0.906513	0.0176753
Tb927.11.10760	116.791	122.272	119.532	123.728	125.03	124.379	1.04054	0.297565
Tb927.11.10770	115.892	120.245	118.068	144.323	145.569	144.946	1.22763	8.22777e-09
Tb927.11.10780	81.1134	81.8341	81.4738	124.429	121.162	122.795	1.50704	6.17174e-26
Tb927.11.1080	100.336	96.2488	98.2925	136.335	144.87	140.602	1.43056	1.48512e-19
Tb927.11.10800	155.68	146.285	150.982	194.118	196.02	195.069	1.29207	8.2965e-12
Tb927.11.10810	76.5672	64.6	70.5836	11.9136	13.5873	12.7505	0.180723	8.1945e-160
Tb927.11.10820	147.573	147.984	147.779	192.444	201.306	196.875	1.33232	1.11164e-15
Tb927.11.10830	97.0757	101.011	99.0435	133.686	138.18	135.933	1.37249	1.23027e-11
Tb927.11.10840	37.0896	38.7198	37.9047	40.4889	43.7037	42.0963	1.11076	0.0242931
Tb927.11.10850	73.2032	83.6409	78.422	100.253	110.558	105.406	1.34412	1.75643e-08
Tb927.11.10860	76.1206	83.153	79.6368	105.888	114.847	110.367	1.38594	4.69336e-13
Tb927.11.10870	67.9223	64.9956	66.459	72.3194	74.2404	73.2799	1.10277	0.0403141
Tb927.11.10880	95.3565	105.624	100.49	89.1237	86.6272	87.8755	0.87438	0.00179946
Tb927.11.10890	67.5315	69.5394	68.5354	49.5165	50.9025	50.2095	0.732668	5.25676e-15
Tb927.11.1090	3.77244	2.8343	3.30337	6.98051	5.35828	6.1694	1.86752	2.23181e-10
Tb927.11.10900	79.8998	83.4373	81.6686	63.4933	64.7188	64.106	0.784965	7.76581e-11
Tb927.11.10920	96.29	98.6733	97.4816	91.0863	94.8437	92.965	0.953754	0.22488
Tb927.11.10930	62.669	60.3353	61.5021	100.735	105.673	103.204	1.67823	1.33528e-41
Tb927.11.10940	68.9116	53.6139	61.2628	44.8142	45.6626	45.2384	0.738546	8.01823e-05
Tb927.11.10950	96.6942	94.2626	95.4784	103.353	102.98	103.166	1.08053	0.0367482
Tb927.11.10960	68.0066	70.8498	69.4282	95.8831	99.602	97.7425	1.40785	1.95298e-20
Tb927.11.10970	83.9498	87.9332	85.9415	85.9724	89.0662	87.5193	1.01842	0.676976
Tb927.11.10980	90.1825	91.408	90.7953	61.6148	63.5774	62.5961	0.68952	7.0313e-13
Tb927.11.10990	95.9358	87.9354	91.9356	128.713	128.633	128.673	1.39967	5.9641e-17
Tb927.11.1100	4.22055	3.48687	3.85371	8.22989	6.51453	7.37221	1.91226	1.07527e-13
Tb927.11.11000	101.095	108.354	104.724	116.203	121.377	118.79	1.13434	0.00133096
Tb927.11.11010	428.43	399.657	414.044	271.801	272.459	272.13	0.657261	3.07749e-22
Tb927.11.11020	52.694	52.09	52.392	38.4039	37.7692	38.0865	0.726944	1.67888e-16
Tb927.11.11030	72.83	68.5681	70.699	87.9665	88.4514	88.2089	1.24775	2.72164e-06
Tb927.11.11040	55.3291	59.6744	57.5018	46.6395	43.7277	45.1836	0.785575	7.33362e-06
Tb927.11.11050	40.7898	44.5678	42.6788	50.7742	51.3545	51.0643	1.19639	0.000424985
Tb927.11.11080	32.865	31.9101	32.3875	33.1634	31.5723	32.3679	0.999323	0.988237
Tb927.11.11090	41.7682	49.3139	45.5411	52.2407	50.5579	51.3993	1.12857	0.0254765
Tb927.11.11100	103.912	106.132	105.022	191.137	191.655	191.396	1.82235	3.66923e-44
Tb927.11.11110	35.0985	42.7017	38.9001	43.2754	43.0484	43.1619	1.10939	0.11059
Tb927.11.11120	83.0032	90.0314	86.5173	112.411	116.845	114.628	1.32491	6.27784e-09
[truncated: 5,585 more rows]

## Sheet: VEX1 RNAi mapq>1
GeneID	-Tet C1	-Tet C2	-Tet RPKM	+Tet C1	+Tet C2	+Tet RPKM	-Tet vs. +Tet FC	PValue
mVSG1954	2.90149	2.28848	2.59498	39.4792	43.3123	41.3958	15.9519	2.78118e-100
mVSG397	4.73826	7.00562	5.87194	35.0779	38.8468	36.9624	6.28617	4.58372e-59
mVSG531	21.2655	23.9225	22.594	84.1025	84.7405	84.4215	3.73514	3.12661e-89
mVSG639	0.109758	0	0.0548791	0.348855	0.248181	0.298518	5.24473	0.000525074
mVSG653	10.1688	9.56618	9.86748	33.6016	33.2794	33.4405	3.38878	5.46245e-55
Tb04.24M18.150	29.7958	29.7637	29.7798	36.8783	35.202	36.0402	1.20991	0.0563726
Tb04.3I12.100	121.66	127.42	124.54	107.463	127.189	117.326	0.942468	0.395608
Tb05.30F7.410	0.774225	0.597658	0.685942	0.832885	0.630234	0.731559	1.06275	0.878958
Tb06.3A7.270	44.1663	42.8298	43.498	42.7966	42.5143	42.6555	0.980654	0.634187
Tb06.3A7.960	219.942	218.273	219.107	176.191	174.471	175.331	0.800195	1.44058e-08
Tb07.26A24.210	0	0	0	0	0	0	1	1
Tb11.01.2730	41.8298	38.7033	40.2666	36.5417	38.0992	37.3204	0.926919	0.0839236
Tb11.02.5105	0	0	0	0	0	0	1	1
Tb11.02.5360	0	0	0	0.0841298	0.0778067	0.0809682	16.6561	0.129539
Tb11.02.5370	0	0	0	0	0	0	1	1
Tb11.02.5380	0	0	0	0	0	0	1	1
Tb11.02.5390	2.51623	2.69647	2.60635	3.06416	2.76822	2.91619	1.11749	0.25952
Tb11.02.5400	30.0945	29.5639	29.8292	28.4741	31.7123	30.0932	1.00929	0.912447
Tb11.02.5410	0.489122	0.858124	0.673623	0.695776	0.442394	0.569085	0.838526	0.674342
Tb11.02.5420	1.70771	1.60763	1.65767	1.58861	1.11133	1.34997	0.81154	0.202663
Tb11.02.5430	0	0	0	0	0	0	1	1
Tb11.02.5440	0	0	0	0	0	0	1	1
Tb427.BES10.0	0	0	0	0.0896993	0	0.0448497	8.83947	0.504318
Tb427.BES10.1	0.541958	0.635012	0.588485	1.51434	1.8907	1.70252	2.87985	0.000377741
Tb427.BES10.10	0.0537217	0	0.0268609	0.0525382	0.0485895	0.0505638	1.81371	0.691591
Tb427.BES10.2	0.590805	0.316714	0.45376	0.834584	0.949979	0.892282	1.96991	0.011768
Tb427.BES10.3	15.3555	15.4784	15.4169	10.9679	10.466	10.7169	0.694978	1.16871e-05
Tb427.BES10.4	6.05568	4.65079	5.35323	6.64744	5.81249	6.22996	1.16355	0.341401
Tb427.BES10.5	0.440563	0.58453	0.512547	0.403928	0.672426	0.538177	1.05418	0.930228
Tb427.BES10.6	4.71297	4.6586	4.68579	4.60914	5.56233	5.08573	1.08823	0.550119
Tb427.BES10.7	0.084915	0.28678	0.185847	0.207611	0.230408	0.219009	1.16573	0.83232
Tb427.BES10.8	0.683049	1.01399	0.84852	0.873539	1.85338	1.36346	1.60797	0.108933
Tb427.BES10.9	0.615587	0.961711	0.788649	0.688028	0.768883	0.728455	0.922976	0.814646
Tb427.BES122.1	0.573917	0.553789	0.563853	4.04116	4.01428	4.02772	7.0948	6.50682e-13
Tb427.BES122.10	16.23	14.5023	15.3661	19.9601	19.9882	19.9741	1.30019	0.0053395
Tb427.BES122.11	1.14451	1.13066	1.13758	1.14594	1.2077	1.17682	1.03467	0.940377
Tb427.BES122.2	0	0.0947779	0.0473889	1.40886	1.33259	1.37072	26.336	7.21047e-20
Tb427.BES122.3	10.8262	10.3935	10.6099	7.79298	8.32564	8.05931	0.760027	0.00885901
Tb427.BES122.4	0.0535034	0.154881	0.104192	0.156974	0.193568	0.175271	1.63611	0.586457
Tb427.BES122.5	4.04501	4.2234	4.13421	4.41234	5.33776	4.87505	1.18027	0.0507824
Tb427.BES122.6	2.39875	2.03284	2.2158	3.97783	3.4902	3.73402	1.68423	0.000439186
Tb427.BES122.7	1.71211	1.27347	1.49279	1.25579	2.19377	1.72478	1.16175	0.521222
Tb427.BES122.8	0.788258	1.10089	0.944573	0.892611	1.23829	1.06545	1.1296	0.404768
Tb427.BES122.9	0.192989	0.111732	0.15236	0.226484	0.209462	0.217973	1.42215	0.5211
Tb427.BES126.1	0.134109	0.203352	0.16873	0.880607	1.62884	1.25473	7.37316	2.89165e-17
Tb427.BES126.10	1.53314	2.4284	1.98077	2.91385	2.53787	2.72586	1.37008	0.0314783
Tb427.BES126.11	17.1707	16.1577	16.6642	17.6251	17.8727	17.7489	1.06533	0.45482
Tb427.BES126.12	0.0800111	0	0.0400056	0.743359	0.253286	0.498322	11.2757	5.466e-05
Tb427.BES126.13	0	0	0	0	0.0576486	0.0288243	8.82068	0.502601
Tb427.BES126.14	0.127785	0.0822022	0.104993	0	0.0770513	0.0385257	0.411009	0.464021
Tb427.BES126.15	4.76066	5.94479	5.35273	11.5025	9.77683	10.6397	1.98605	0.000244044
Tb427.BES126.2	7.52656	7.82126	7.67391	54.0165	67.8657	60.9411	7.93769	3.66319e-42
Tb427.BES126.3	1.96935	2.6604	2.31487	19.6127	24.7291	22.1709	9.55532	1.13151e-40
Tb427.BES126.4	82.5556	79.7395	81.1476	60.1579	64.3977	62.2778	0.767727	2.00808e-09
Tb427.BES126.5	0.979485	1.8312	1.40534	2.87372	4.65103	3.76237	2.67353	4.40979e-08
Tb427.BES126.6	3.39158	2.91235	3.15196	4.04718	3.48033	3.76376	1.19318	0.0184006
Tb427.BES126.7	0.208587	0.28178	0.245184	0.407983	0.245258	0.32662	1.31531	0.466867
Tb427.BES126.8	0.349945	0.262634	0.30629	0.627432	0.7737	0.700566	2.28799	0.00074717
Tb427.BES126.9	0.178345	0.51627	0.347307	0.872077	0.580704	0.72639	2.05085	0.0155173
Tb427.BES129.1	0	0	0	0	0	0	1	1
Tb427.BES129.10	0.606371	0.585106	0.595739	0.593012	1.03236	0.812687	1.37083	0.282784
Tb427.BES129.11	0.443346	0.160424	0.301885	0.921354	0.451115	0.686234	2.25947	0.0423917
Tb427.BES129.12	11.4175	9.33391	10.3757	13.1045	13.0518	13.0782	1.26087	0.142478
Tb427.BES129.13	0.0400056	0	0.0200028	0.195621	0.180918	0.18827	7.88474	0.0149134
Tb427.BES129.14	2.31828	1.22673	1.7725	4.77819	5.23073	5.00446	2.8226	0.00135971
Tb427.BES129.2	0.154391	0.223465	0.188928	0.943684	0.942579	0.943132	4.88509	0.000159985
Tb427.BES129.3	0.0771955	0	0.0385977	0.452968	1.08222	0.767595	18.28	5.67247e-08
Tb427.BES129.4	1.14593	0.473889	0.80991	1.633	1.89523	1.76411	2.18426	0.00141067
Tb427.BES129.5	0.159731	0.431561	0.295646	0.156212	0.404519	0.280366	0.955016	1
Tb427.BES129.6	0.815334	0.224783	0.520059	0.759401	0.807675	0.783538	1.51359	0.21688
Tb427.BES129.7	0.45636	0.410331	0.433345	0.547738	0.656667	0.602203	1.39319	0.0446177
Tb427.BES129.8	2.08663	1.49718	1.79191	2.24996	2.12925	2.1896	1.22225	0.46606
Tb427.BES129.9	0	0.0201272	0.0100636	0.122395	0.113196	0.117795	9.42533	0.00414669
Tb427.BES134.1	19.3117	20.8898	20.1007	18.549	19.8407	19.1948	0.955098	0.436467
Tb427.BES134.2	0.388255	0.374638	0.381446	3.49325	5.40791	4.45058	11.5568	1.56435e-16
Tb427.BES134.3	0.263237	0.127002	0.195119	0.579233	1.10116	0.840196	4.29282	9.57688e-06
Tb427.BES134.4	83.3857	77.445	80.4153	57.1993	62.0022	59.6008	0.741488	6.33092e-11
Tb427.BES134.5	0	0	0	0	0	0	1	1
Tb427.BES134.6	2.83787	3.30489	3.07138	48.4489	50.45	49.4494	16.0718	1.39762e-261
Tb427.BES15.1	0.0383168	0.0739461	0.0561314	0.35599	0.571828	0.463909	7.99584	3.46955e-09
Tb427.BES15.10	6.20732	5.54596	5.87664	8.88102	8.83735	8.85918	1.50757	0.00339872
Tb427.BES15.11	0.807474	1.86997	1.33872	1.81627	1.9719	1.89409	1.41085	0.267861
Tb427.BES15.12	4.59422	6.27823	5.43623	76.9397	65.0925	71.0161	13.0437	1.42951e-111
Tb427.BES15.2	1.59184	1.61094	1.60139	12.72	16.5047	14.6123	9.10678	7.51322e-40
Tb427.BES15.3	0.559378	0.53976	0.549569	2.83181	2.64873	2.74027	4.95626	2.29284e-14
Tb427.BES15.4	57.5109	51.3577	54.4343	46.1936	51.793	48.9933	0.900599	0.0455021
Tb427.BES15.5	0.786848	0.345115	0.565982	1.53903	2.39382	1.96643	3.48286	1.03407e-05
Tb427.BES15.6	3.38388	3.84613	3.615	3.70523	4.29048	3.99785	1.10648	0.243164
Tb427.BES15.7	1.29324	0.805086	1.04916	1.89712	2.13185	2.01449	1.92465	8.50583e-05
Tb427.BES15.8	5.24333	5.50688	5.3751	6.66267	7.35558	7.00912	1.30454	0.0169832
Tb427.BES15.9	2.94071	2.45189	2.6963	3.40643	5.13879	4.27261	1.58812	0.00465629
Tb427.BES28.1	0.0769698	0.0742704	0.0756201	0.37637	0.59174	0.484055	6.13405	0.000150588
Tb427.BES28.10	3.24587	2.16833	2.7071	2.96506	3.96814	3.4666	1.28286	0.269755
Tb427.BES28.11	2.09515	1.47737	1.78626	1.86511	3.10973	2.48742	1.39759	0.0821744
Tb427.BES28.12	0.0769698	0.0742704	0.0756201	0.112911	0.0696165	0.0912638	1.18538	1
Tb427.BES28.13	0.160022	0.193013	0.176517	0.117373	0.144735	0.131054	0.75093	0.808199
Tb427.BES28.14	0	0	0	0	0	0	1	1
Tb427.BES28.15	1.04853	0.772132	0.910332	2.61755	1.59724	2.10739	2.30748	0.000554064
Tb427.BES28.2	0	0	0	0	0	0	1	1
Tb427.BES28.3	0	0	0	0	0	0	1	1
Tb427.BES28.4	0.293937	0.189085	0.241511	0.223581	0.413553	0.318567	1.32952	0.548822
Tb427.BES28.5	50.3619	50.9869	50.6744	33.9838	39.5486	36.7662	0.726038	3.71341e-09
Tb427.BES28.6	0	0.112391	0.0561957	0.341731	0.175582	0.258656	4.2296	0.0287548
Tb427.BES28.7	3.31898	3.82308	3.57103	4.17904	4.27771	4.22838	1.18358	0.0358625
Tb427.BES28.8	7.06244	7.33103	7.19674	7.69172	5.80704	6.74938	0.935682	0.64214
Tb427.BES28.9	3.60855	3.82416	3.71636	5.26298	6.4333	5.84814	1.57434	0.000380388
Tb427.BES29.1	0.0383168	0	0.0191584	1.08671	1.42091	1.25381	59.6702	7.34927e-32
Tb427.BES29.2	1.93171	1.92715	1.92943	20.2684	23.6608	21.9646	11.3675	3.21653e-77
Tb427.BES29.3	0.464535	1.00855	0.736542	10.146	15.1256	12.6358	16.9932	1.93164e-38
Tb427.BES29.4	138.049	127.557	132.803	97.4354	105.704	101.57	0.76506	1.52052e-10
Tb427.BES29.5	6.41072	5.09104	5.75088	9.43196	9.59538	9.51367	1.65611	5.83363e-06
Tb427.BES29.6	1.59099	1.14442	1.3677	4.18689	5.12806	4.65747	3.41443	2.84308e-21
Tb427.BES29.7	1.19653	1.53942	1.36798	1.30019	2.5853	1.94275	1.42266	0.297269
Tb427.BES29.8	0.0795277	0	0.0397638	1.98328	1.97808	1.98068	45.2887	4.46195e-23
Tb427.BES29.9	77.6181	94.1232	85.8707	1096.75	946.695	1021.72	11.8971	1.0702e-132
Tb427.BES40.1	1.7703	3.49071	2.63051	4.02716	3.96814	3.99765	1.51333	0.00513562
Tb427.BES40.10	952.003	869.295	910.649	964.482	1131.76	1048.12	1.15101	0.0107344
Tb427.BES40.11	165.102	158.905	162.004	190.4	203.423	196.912	1.21591	6.17922e-05
Tb427.BES40.12	300.202	306.067	303.134	328.004	368.277	348.141	1.14873	0.00354603
Tb427.BES40.13	1.08904	1.34108	1.21506	1.74465	2.27957	2.01211	1.65676	7.9003e-05
Tb427.BES40.14	22.4022	20.3083	21.3553	40.3291	38.0715	39.2003	1.83558	5.4896e-11
Tb427.BES40.15	1.51643	1.14433	1.33038	2.49071	2.30352	2.39711	1.80176	0.000158016
Tb427.BES40.16	704.568	663.166	683.867	747.335	876.379	811.857	1.18721	0.00316375
Tb427.BES40.17	175.947	168.862	172.405	193.387	223.994	208.69	1.21101	0.00114505
Tb427.BES40.18	0.0279444	0.0269644	0.0274544	0.0273288	0	0.0136644	0.535454	1
Tb427.BES40.19	0.13782	0.0664934	0.102157	0.0673919	0.0623268	0.0648594	0.665063	1
Tb427.BES40.2	286.588	267.86	277.224	282.011	324.631	303.321	1.09429	0.0994559
Tb427.BES40.20	726.453	746.004	736.229	756.319	860.798	808.559	1.09827	0.14971
Tb427.BES40.21	12.3791	12.7562	12.5676	10.8872	18.4597	14.6735	1.16863	0.265062
Tb427.BES40.22	70697.8	69944.7	70321.3	74876	73821.9	74349	1.05728	0.325873
Tb427.BES40.3	126.183	121.695	123.939	124.332	143.949	134.14	1.0826	0.131531
Tb427.BES40.4	281.933	277.758	279.845	262.338	318.107	290.223	1.03718	0.537875
Tb427.BES40.5	566.3	498.979	532.64	640.584	701.549	671.067	1.25999	1.92201e-06
Tb427.BES40.6	168.787	162.665	165.726	185.149	185.709	185.429	1.11901	0.0116275
Tb427.BES40.7	47.0465	55.0043	51.0254	73.468	85.2072	79.3376	1.55487	3.74199e-09
Tb427.BES40.8	1263.91	1328.26	1296.08	1203.57	1344.86	1274.22	0.983149	0.756997
Tb427.BES40.9	11.3732	10.5804	10.9768	22.4354	25.8134	24.1244	2.19852	1.25442e-20
Tb427.BES51.1	0.0383168	0.0554596	0.0468882	0.299781	0.381219	0.3405	6.9757	1.18341e-06
Tb427.BES51.10	3.05038	2.99791	3.02415	2.37549	3.62753	3.00151	0.996879	1
Tb427.BES51.11	5.65232	5.72679	5.68956	10.2264	9.27523	9.75082	1.71205	4.03406e-06
Tb427.BES51.12	1.28986	1.39703	1.34344	3.11499	3.85703	3.48601	2.59208	5.26918e-05
Tb427.BES51.2	1.55302	1.46109	1.50705	13.6692	21.5614	17.6153	11.6702	1.61107e-45
Tb427.BES51.3	0.394855	0.254005	0.32443	3.41104	5.26771	4.33937	13.3114	3.46535e-34
Tb427.BES51.4	31.8511	28.0145	29.9328	23.4423	25.1206	24.2814	0.811713	0.00102099
Tb427.BES51.5	2.09268	1.59417	1.84342	2.80057	3.98475	3.39266	1.84977	0.000316078
Tb427.BES51.6	2.89602	3.38539	3.14071	3.88795	3.7835	3.83573	1.22051	0.0485734
Tb427.BES51.7	5.44412	4.93115	5.18763	8.07806	10.7913	9.4347	1.82111	4.18911e-09
Tb427.BES51.8	0.285351	0	0.142676	0.0348831	0.193568	0.114225	0.839985	1
Tb427.BES51.9	8.72717	7.95479	8.34098	7.95108	8.43337	8.19223	0.983009	0.865087
Tb427.BES56.1	0	0	0	0.768189	0.935719	0.851954	371.439	1.71927e-05
Tb427.BES56.10	0	0	0	0	0.0252748	0.0126374	4.91195	1
Tb427.BES56.11	0	0	0	0	0	0	1	1
Tb427.BES56.12	0	0	0	0.117373	0.217102	0.167237	35.9291	0.0460473
Tb427.BES56.13	3.67489	4.67771	4.1763	86.4326	58.1785	72.3055	17.2994	2.69293e-10
Tb427.BES56.2	0.78774	0.918471	0.853106	12.9361	15.8231	14.3796	16.7773	7.42743e-16
Tb427.BES56.3	0.192989	0.484173	0.338581	6.83227	8.72759	7.77993	22.6314	4.54137e-07
Tb427.BES56.4	34.0675	33.6913	33.8794	27.724	25.5908	26.6574	0.78652	2.95479e-05
Tb427.BES56.5	4.40518	3.78415	4.09467	4.6759	5.92792	5.30191	1.29576	0.302123
Tb427.BES56.6	0.0207436	0.0100081	0.0153758	0.0202866	0.0187619	0.0195243	1.25497	1
Tb427.BES56.7	2.41961	2.99895	2.70928	3.93703	4.98062	4.45882	1.64574	0.00120136
Tb427.BES56.8	3.58769	3.34111	3.4644	5.16098	5.79185	5.47642	1.58158	0.000277026
Tb427.BES56.9	0.901495	1.00036	0.950928	2.11592	2.24227	2.1791	2.28406	0.0838158
Tb427.BES64.1	5.61313	5.60305	5.60809	14.0076	14.6004	14.304	2.54975	1.39053e-14
Tb427.BES64.2	23.6321	19.4529	21.5425	185.707	183.752	184.73	8.57647	6.94107e-139
Tb427.BES65.1	0.427759	0.412758	0.420259	3.99027	4.64273	4.3165	10.2017	1.03065e-35
Tb427.BES65.10	0	0	0	0.108167	0.150056	0.129111	20.5624	0.0656879
Tb427.BES65.11	0.0400056	0	0.0200028	0	0	0	0.196413	1
Tb427.BES65.12	0	0	0	0	0	0	1	1
Tb427.BES65.13	2.0646	2.14161	2.1031	13.0485	14.0052	13.5269	6.42386	1.2544e-33
Tb427.BES65.2	0.196445	0.442297	0.319371	2.6256	4.11621	3.3709	10.4128	4.65892e-26
Tb427.BES65.3	44.2841	41.2758	42.7799	30.3293	31.7699	31.0496	0.726052	8.3909e-08
Tb427.BES65.4	0	0.051418	0.025709	0.208451	0.192784	0.200618	6.3519	0.0502223
Tb427.BES65.5	2.22994	2.57207	2.40101	2.46482	2.97376	2.71929	1.13298	0.371973
Tb427.BES65.6	0	0	0	0	0	0	1	1
Tb427.BES65.7	0	0	0	0	0	0	1	1
Tb427.BES65.8	0.392358	0.275344	0.333851	0.767428	0.677488	0.722458	2.15124	0.0476111
Tb427.BES65.9	0.0838333	0	0.0419166	0	0.0252748	0.0126374	0.369905	0.629112
Tb427.BES98.1	0.34738	0	0.17369	1.81187	2.86265	2.33726	13.3599	8.35048e-14
Tb427.BES98.10	4.60942	3.96548	4.28745	3.69319	3.91791	3.80555	0.888918	0.48405
Tb427.BES98.11	0	0	0	0.156497	0	0.0782484	16.6899	0.130111
Tb427.BES98.12	7.34265	5.4464	6.39453	28.2595	25.7967	27.0281	4.22626	2.48668e-14
Tb427.BES98.2	0.622076	1.01096	0.81652	4.99505	5.86337	5.42921	6.60774	3.61512e-24
Tb427.BES98.3	15.8546	15.4577	15.6562	24.0239	22.5414	23.2826	1.48667	9.8648e-09
Tb427.BES98.4	0.737684	0.262247	0.499965	1.32895	2.03675	1.68285	3.37981	2.55922e-06
Tb427.BES98.5	0.86086	0.800645	0.830753	0.821608	1.01314	0.917375	1.1076	0.481032
Tb427.BES98.6	0	0	0	0	0	0	1	1
Tb427.BES98.7	0.250304	0.322035	0.286169	0.367184	0.301856	0.33452	1.16241	0.744959
Tb427.BES98.8	0.32102	0.275344	0.298182	0.767428	0.871056	0.819242	2.73175	0.000635984
Tb427.BES98.9	1.0687	0.841255	0.954975	1.12766	1.57708	1.35237	1.41981	0.152971
Tb927.1.10	0	0	0	0	0	0	1	1
Tb927.1.1000	105.263	104.045	104.654	101.202	104.312	102.757	0.98196	0.697465
Tb927.1.1010	15.8308	16.722	16.2764	15.768	16.3025	16.0352	0.98523	0.81463
Tb927.1.1020	0	0	0	0.0301449	0	0.0150724	4.9158	1
Tb927.1.1030	0.459802	0.305028	0.382415	0.449672	0.337899	0.393785	1.02788	1
Tb927.1.1040	4.64535	4.78127	4.71331	3.71012	3.29122	3.50067	0.74201	0.0930752
Tb927.1.1050	21.066	21.7232	21.3946	21.0965	21.4365	21.2665	0.994021	0.898313
Tb927.1.1060	8.47346	7.51223	7.99285	8.95982	8.90887	8.93434	1.11829	0.274184
Tb927.1.1080	26.2966	27.9092	27.1029	30.8289	29.859	30.344	1.11926	0.0667954
Tb927.1.110	519.711	554.033	536.872	556.324	625.911	591.117	1.10121	0.0344295
Tb927.1.1100	28.5602	29.4682	29.0142	30.5823	29.6936	30.1379	1.03847	0.334256
Tb927.1.1120	7.79038	8.64989	8.22014	8.41889	7.91483	8.16686	0.992685	0.967636
Tb927.1.1130	0.0425949	0.0616516	0.0521233	0	0.0577885	0.0288942	0.593497	0.731093
Tb927.1.1140	0.0367649	0.0354755	0.0361202	0.107865	0	0.0539323	1.38991	1
Tb927.1.1150	18.9082	20.0669	19.4875	18.6789	16.6068	17.6429	0.904709	0.188677
Tb927.1.1160	33.9189	33.183	33.5509	33.2442	32.6924	32.9683	0.982603	0.738987
Tb927.1.1170	111.003	115.526	113.265	112.745	110.869	111.807	0.986967	0.868304
Tb927.1.1200	6.39726	6.9999	6.69858	5.59776	5.50926	5.55351	0.82874	0.0720325
Tb927.1.1210	0	0	0	0	0	0	1	1
Tb927.1.1220	68.6378	72.5807	70.6093	74.2954	76.2301	75.2628	1.06589	0.319689
Tb927.1.1230	30.7839	36.3845	33.5842	34.3071	32.4464	33.3767	0.993325	0.924176
Tb927.1.1240	0.223082	0.236784	0.229933	0.283617	0.221947	0.252782	1.09344	0.785142
Tb927.1.1270	0	0	0	0	0	0	1	1
Tb927.1.1300	0	0	0	0	0	0	1	1
Tb927.1.1310	0	0	0	0	0	0	1	1
Tb927.1.1330	11.6743	12.1698	11.922	11.2589	11.4072	11.3331	0.950579	0.576018
Tb927.1.1340	26.6779	27.7081	27.193	31.1835	26.9812	29.0824	1.06883	0.229558
Tb927.1.1350	24.2017	24.6702	24.436	27.1659	25.1644	26.1651	1.07041	0.200544
Tb927.1.1370	0	0	0	0.0757168	0.0175065	0.0466116	20.5881	0.0649744
Tb927.1.1380	2.68281	2.63298	2.65789	2.57886	2.34355	2.46121	0.925103	0.536569
Tb927.1.1390	0	0	0	0	0	0	1	1
Tb927.1.1400	10.7873	10.9327	10.86	8.55912	10.2476	9.40337	0.867395	0.236543
Tb927.1.1420	52.2905	47.2625	49.7765	41.7366	45.4125	43.5746	0.875799	0.00650867
Tb927.1.1470	0	0	0	0	0	0	1	1
Tb927.1.1500	2.59278	2.13899	2.36588	2.0324	2.5599	2.29615	0.973077	0.860747
Tb927.1.1530	29.2384	25.8814	27.5599	28.4318	31.1305	29.7811	1.08094	0.100564
Tb927.1.1540	47.3987	47.8986	47.6487	49.3158	46.8691	48.0924	1.00902	0.818593
Tb927.1.1550	68.3615	71.5514	69.9565	65.8681	64.7077	65.2879	0.933138	0.072708
Tb927.1.1560	2.41119	2.6765	2.54384	2.96088	2.93511	2.948	1.15838	0.352632
Tb927.1.1580	33.384	34.4841	33.934	35.8878	36.817	36.3524	1.0713	0.331171
Tb927.1.1600	14.2759	13.9586	14.1173	14.0796	16.1382	15.1089	1.07075	0.237704
Tb927.1.1610	0	0	0	0	0	0	1	1
Tb927.1.1620	22.9265	22.8433	22.8849	25.7263	28.6189	27.1726	1.1879	0.00127697
Tb927.1.1630	1.22626	1.97209	1.59917	1.83884	2.44004	2.13944	1.33646	0.282387
Tb927.1.1640	0	0	0	0	0.0339157	0.0169579	4.91156	1
Tb927.1.1660	0	0	0	0.043486	0	0.021743	4.91714	1
Tb927.1.1670	25.9101	25.6235	25.7668	31.7871	31.2244	31.5057	1.22266	5.60463e-06
Tb927.1.1680	70.9522	67.8769	69.4146	72.3636	74.4277	73.3956	1.05759	0.319003
Tb927.1.1690	44.57	47.4318	46.0009	54.9021	50.9795	52.9408	1.15055	0.00339323
Tb927.1.1700	27.8423	29.3082	28.5753	31.0071	31.7371	31.3721	1.09785	0.10461
Tb927.1.1710	59.8874	59.0024	59.4449	65.0508	60.0484	62.5496	1.05213	0.209278
Tb927.1.1720	78.2952	80.704	79.4996	86.169	83.069	84.619	1.06414	0.111595
Tb927.1.1730	74.5521	73.493	74.0226	67.4567	68.6306	68.0436	0.919305	0.0295341
Tb927.1.1740	4.03409	3.22165	3.62787	3.55663	3.48065	3.51864	0.970036	0.679176
Tb927.1.1750	44.4596	45.435	44.9473	43.8627	41.0715	42.4671	0.944576	0.337667
Tb927.1.1760	42.7088	42.5069	42.6079	40.4544	40.0054	40.2299	0.944153	0.499314
Tb927.1.1770	88.5986	94.1934	91.396	88.4344	82.6696	85.552	0.935712	0.415809
Tb927.1.1790	163.888	147.222	155.555	144.921	144.942	144.931	0.931863	0.123979
Tb927.1.1820	118.973	116.264	117.618	105.671	108.137	106.904	0.908986	0.0437554
Tb927.1.1840	64.8022	56.8156	60.8089	56.5049	63.3168	59.9108	0.985717	0.777782
Tb927.1.1850	49.6084	46.5743	48.0913	42.8174	46.8784	44.8479	0.932983	0.142937
Tb927.1.1880	63.0929	59.7632	61.4281	56.4347	59.72	58.0773	0.945569	0.200628
Tb927.1.1890	42.6331	43.7969	43.215	41.8363	43.0079	42.4221	0.981701	0.630681
Tb927.1.1910	47.138	46.2414	46.6897	50.9455	49.3102	50.1279	1.07357	0.0507565
Tb927.1.1920	47.9126	45.7726	46.8426	43.6536	45.5169	44.5853	0.952018	0.412971
Tb927.1.1930	50.8797	40.8691	45.8744	46.5142	46.8265	46.6704	1.0174	0.78896
Tb927.1.1960	78.1521	76.3363	77.2442	75.1412	77.153	76.1471	0.98592	0.710103
Tb927.1.1980	72.9804	77.2985	75.1394	68.2508	68.9745	68.6126	0.913076	0.0593099
Tb927.1.1990	48.3482	48.6949	48.5216	43.9842	47.9766	45.9804	0.948012	0.478795
Tb927.1.2020	3.35498	3.98439	3.66968	2.52389	1.75065	2.13727	0.581663	0.0905673
Tb927.1.2040	5.68157	5.28947	5.48552	6.61742	6.86893	6.74317	1.22966	0.0845002
Tb927.1.2100	204.806	201.964	203.385	193.572	221.763	207.667	1.02112	0.665618
Tb927.1.2110	33.1069	31.8715	32.4892	34.9217	34.6501	34.7859	1.07074	0.150729
Tb927.1.2120	82.7597	72.1644	77.462	65.5358	72.2711	68.9034	0.889748	0.0286678
Tb927.1.2150	49.8469	41.7937	45.8203	33.5033	41.7921	37.6477	0.822794	0.0469402
Tb927.1.2160	67.7181	58.169	62.9436	48.0484	48.1629	48.1057	0.764557	0.00144726
Tb927.1.2190	56.3444	53.1477	54.7461	51.5169	52.3781	51.9475	0.948939	0.230537
Tb927.1.2200	62.1361	63.7965	62.9663	54.1815	58.5532	56.3673	0.895435	0.357983
Tb927.1.2210	125.388	137.314	131.351	146.594	150.018	148.306	1.12899	0.00314978
Tb927.1.2230	729.42	658.876	694.148	673.489	694.009	683.749	0.985149	0.715501
Tb927.1.2260	202.996	182.883	192.94	205.851	220.323	213.087	1.10473	0.108547
Tb927.1.2310	130.156	137.163	133.659	144.451	163.355	153.903	1.15169	0.107299
Tb927.1.2320	61.8514	59.9487	60.9	62.649	60.3962	61.5226	1.01012	0.860047
Tb927.1.2330	2.16888	2.06415	2.11651	2.41166	2.39163	2.40165	1.13464	0.478805
Tb927.1.2340	0.0291191	0	0.0145595	0	0	0	0.196421	1
Tb927.1.2420	42.9061	42.4059	42.656	39.561	40.085	39.823	0.933708	0.355234
Tb927.1.2430	0	0	0	0	0	0	1	1
Tb927.1.2570	128.499	125.723	127.111	135.96	141.703	138.831	1.09227	0.021517
Tb927.1.2580	79.93	86.9232	83.4266	95.2452	91.1975	93.2214	1.11711	0.019322
Tb927.1.2600	18.4029	17.5294	17.9661	18.9031	20.5654	19.7343	1.09864	0.336956
Tb927.1.2640	82.313	79.3466	80.8298	68.0715	74.8598	71.4657	0.884501	0.0250552
Tb927.1.2670	114.923	113.067	113.995	117.199	121.893	119.546	1.0488	0.267432
Tb927.1.270	47.6586	44.3484	46.0035	36.228	37.6333	36.9307	0.803146	0.0214257
Tb927.1.2700	54.7289	57.5373	56.1331	61.1335	64.7068	62.9201	1.12102	0.0322827
Tb927.1.2710	27.4113	26.5389	26.9751	29.7279	27.5269	28.6274	1.06095	0.246998
Tb927.1.2730	65.8833	63.8232	64.8532	56.89	60.5617	58.7258	0.905852	0.0455188
Tb927.1.2740	82.8464	86.244	84.5452	75.8248	77.974	76.8994	0.909604	0.0148982
Tb927.1.2750	189.951	193.434	191.693	200.77	196.881	198.826	1.03709	0.390557
Tb927.1.2760	279.516	249.326	264.421	264.55	301.057	282.804	1.07026	0.389028
Tb927.1.2770	36.0973	39.4525	37.7749	44.0638	39.0135	41.5387	1.09894	0.131335
Tb927.1.2780	8.42357	4.91076	6.66716	5.49199	8.25374	6.87286	1.03604	0.919624
Tb927.1.280	0.326326	0.104961	0.215643	0.425516	0	0.212758	0.961682	1
Tb927.1.2820	41.9244	44.0716	42.998	46.8354	49.1126	47.974	1.11581	0.0156516
Tb927.1.290	62.9483	44.6239	53.7861	59.8809	54.3897	57.1353	1.0623	0.522923
Tb927.1.2970	78.0118	73.7848	75.8983	72.2283	73.6918	72.96	0.961423	0.557543
Tb927.1.2980	40.1557	38.6359	39.3958	39.8474	40.8659	40.3567	1.02453	0.555265
Tb927.1.2985	115.399	104.681	110.04	101.935	96.9189	99.4268	0.903533	0.150734
Tb927.1.2990	75.7864	68.668	72.2272	65.4518	65.5615	65.5066	0.907023	0.0331323
Tb927.1.30	0	0	0	0	0	0	1	1
Tb927.1.3000	98.8607	94.2591	96.5599	89.8155	96.2398	93.0276	0.96376	0.365883
Tb927.1.3010	42.132	43.2761	42.7041	46.0005	45.5432	45.7718	1.0717	0.187296
Tb927.1.3030	103.148	108.79	105.969	108.685	108.995	108.84	1.02703	0.558598
Tb927.1.3040	60.7581	62.2359	61.497	57.1871	58.7314	57.9593	0.94256	0.267303
Tb927.1.3050	61.7901	68.3545	65.0723	69.8528	72.2131	71.0329	1.09154	0.0623344
Tb927.1.3070	114.546	119.118	116.832	116.593	126.319	121.456	1.03975	0.347564
Tb927.1.3110	168.91	168.121	168.515	151.404	165.438	158.421	0.940384	0.126639
Tb927.1.3120	8.87289	8.6712	8.77204	11.1519	9.80063	10.4763	1.19353	0.00501557
Tb927.1.3130	67.8624	75.8204	71.8414	71.516	67.4029	69.4594	0.966482	0.455737
Tb927.1.3150	101.38	105.213	103.297	99.9882	105.35	102.669	0.994077	0.890315
Tb927.1.3170	100.434	101.726	101.08	103.522	98.1532	100.837	0.99733	0.95543
Tb927.1.3180	1536.17	1678.25	1607.21	1462.32	1393.5	1427.91	0.888406	0.0115998
Tb927.1.3200	148.99	150.115	149.552	146.635	143.175	144.905	0.968795	0.417891
Tb927.1.3220	89.7666	86.0952	87.9309	82.3654	83.2418	82.8036	0.941781	0.14425
Tb927.1.3230	47.0958	50.4107	48.7533	53.0155	49.0143	51.0149	1.04601	0.322388
Tb927.1.3250	49.4926	44.7488	47.1207	49.2026	46.2382	47.7204	1.01271	0.779044
Tb927.1.3260	57.9204	57.3025	57.6115	59.9049	56.6012	58.2531	1.01107	0.79327
Tb927.1.3270	48.0003	48.0854	48.0429	46.1524	42.3704	44.2614	0.92097	0.0327235
Tb927.1.3280	66.0181	61.3845	63.7013	61.601	60.1362	60.8686	0.955575	0.449901
Tb927.1.3290	62.6684	65.6072	64.1378	62.1337	69.2599	65.6968	1.0245	0.565599
Tb927.1.3300	67.7088	63.763	65.7359	57.6211	59.5085	58.5648	0.891064	0.00406891
Tb927.1.3310	180.884	196.226	188.555	183.157	194.847	189.002	1.00243	0.957919
Tb927.1.3320	18.6522	15.6757	17.164	13.1293	17.2104	15.1698	0.88463	0.358529
Tb927.1.3350	2.515	1.29429	1.90465	2.86952	3.48792	3.17872	1.67266	0.0662657
Tb927.1.3390	86.4805	97.784	92.1323	99.1843	105.752	102.468	1.11218	0.10123
Tb927.1.3400	74.2327	79.6486	76.9407	71.9353	86.052	78.9936	1.02707	0.650247
Tb927.1.3410	54.1198	54.5704	54.3451	49.2539	53.1079	51.1809	0.941989	0.312079
Tb927.1.3450	20.1416	16.645	18.3933	17.6988	18.6232	18.161	0.987832	0.865702
Tb927.1.3550	33.8447	27.9824	30.9135	26.2034	25.1497	25.6766	0.830759	0.0122684
Tb927.1.3560	62.4503	58.6323	60.5413	48.6336	57.3914	53.0125	0.876	0.00790192
Tb927.1.3610	23.4653	21.9368	22.701	21.2581	21.3438	21.3009	0.938559	0.512126
Tb927.1.370	38.6226	35.1382	36.8804	34.2539	36.4609	35.3574	0.958904	0.393493
Tb927.1.3730	0	0.656909	0.328454	0	0	0	0.0755081	0.266188
Tb927.1.3800	44.2585	46.6838	45.4711	46.6074	47.0944	46.8509	1.03027	0.723748
Tb927.1.3810	94.7434	86.3826	90.563	79.6778	92.6774	86.1776	0.952253	0.541359
Tb927.1.3820	199.195	195.906	197.551	173.29	180.61	176.95	0.895942	0.0147805
Tb927.1.3830	420.356	415.515	417.935	413.445	409.9	411.672	0.985013	0.778993
Tb927.1.3840	39.7659	40.749	40.2575	42.3968	36.9454	39.6711	0.984874	0.765564
Tb927.1.3860	34.3009	34.1285	34.2147	39.1705	37.424	38.2972	1.11916	0.00571059
Tb927.1.3880	49.6636	47.0084	48.336	45.1774	45.6724	45.4249	0.939839	0.122151
Tb927.1.3890	67.9215	64.3636	66.1425	59.9097	58.7138	59.3118	0.896759	0.101931
Tb927.1.3910	61.1851	60.466	60.8256	56.2364	55.6021	55.9192	0.91932	0.0224398
Tb927.1.3940	64.1225	66.1998	65.1611	70.6472	63.5642	67.1057	1.02954	0.47562
Tb927.1.3950	265.53	259.714	262.622	248.541	247.188	247.865	0.943813	0.167707
Tb927.1.40	0	0	0	0	0	0	1	1
Tb927.1.400	32.0888	34.637	33.3629	23.9353	25.5798	24.7575	0.742332	0.00975849
Tb927.1.4010	10.7085	11.3083	11.0084	7.95995	9.09498	8.52747	0.775071	0.000194799
Tb927.1.4020	16.8383	13.7645	15.3014	11.146	12.3035	11.7247	0.767606	0.0182773
Tb927.1.4040	41.021	39.9822	40.5016	40.3318	42.2828	41.3073	1.02018	0.683106
Tb927.1.4050	54.1397	49.0728	51.6063	55.1571	54.9712	55.0642	1.06711	0.166869
Tb927.1.4100	114.85	115.414	115.132	130.209	132.428	131.319	1.14064	0.00141863
Tb927.1.4140	4.05527	3.08925	3.57226	4.59212	3.57133	4.08172	1.14157	0.404218
Tb927.1.4160	88.7438	92.552	90.6479	91.4904	87.4655	89.4779	0.986786	0.826281
Tb927.1.4180	48.9903	51.7386	50.3644	45.0774	42.1369	43.6071	0.865497	0.000461577
Tb927.1.4220	77.589	79.948	78.7685	72.1146	70.4147	71.2646	0.904608	0.0303739
Tb927.1.4230	96.0166	96.4861	96.2514	92.2734	92.3081	92.2907	0.958846	0.298517
Tb927.1.4250	30.722	31.3808	31.0514	37.1003	33.0461	35.0732	1.12894	0.0101737
Tb927.1.4280	28.3949	27.1992	27.7971	30.3105	30.0591	30.1848	1.08595	0.146678
Tb927.1.4300	42.2142	39.0558	40.635	35.6592	36.5843	36.1218	0.889164	0.0378002
Tb927.1.4310	99.6733	93.3727	96.523	91.8464	99.3319	95.5892	0.99037	0.874471
Tb927.1.4340	61.4586	61.4111	61.4348	54.4855	57.4966	55.991	0.911573	0.0221633
Tb927.1.4370	111.427	111.766	111.596	117.839	113.696	115.767	1.03731	0.421505
Tb927.1.4380	94.785	95.0485	94.9167	83.5337	85.2142	84.3739	0.888976	0.0074207
Tb927.1.4400	96.2772	99.097	97.6871	81.5069	84.402	82.9544	0.84928	0.0005501
Tb927.1.4410	65.6402	67.2835	66.4619	68.5563	65.7265	67.1414	1.01007	0.808423
Tb927.1.4420	29.635	30.1664	29.9007	36.4793	32.9448	34.7121	1.16046	0.00149991
Tb927.1.4440	18.0044	15.5159	16.7601	21.4936	21.2258	21.3597	1.27488	0.0099643
Tb927.1.4450	36.905	36.6654	36.7852	44.5005	43.3778	43.9391	1.19441	4.63558e-05
Tb927.1.4470	61.0365	70.1946	65.6155	68.447	60.3801	64.4135	0.981141	0.731796
Tb927.1.4480	45.3618	45.2077	45.2847	44.8911	46.0785	45.4848	1.00448	0.91206
Tb927.1.4490	151.095	148.072	149.583	177.899	193.98	185.94	1.24325	0.000943067
Tb927.1.4500	167.947	174.714	171.33	159.594	174.826	167.21	0.976125	0.589086
Tb927.1.4520	79.4205	73.7377	76.5791	58.2047	61.4086	59.8067	0.781147	1.06301e-07
Tb927.1.4540	1.04696	1.05835	1.05266	0.926383	1.2175	1.07194	1.02197	0.949757
Tb927.1.4620	0	0.189556	0.0947779	0	0.355356	0.177678	1.8104	0.696502
Tb927.1.4650	250.268	216.703	233.485	227.241	239.237	233.239	0.999008	0.987875
Tb927.1.4680	41.1902	43.418	42.3041	50.4406	52.2791	51.3598	1.21407	0.00126585
Tb927.1.4690	78.4764	85.8551	82.1658	87.1268	100.844	93.9852	1.14418	0.00730001
Tb927.1.470	32.5239	28.0245	30.2742	32.8711	34.9262	33.8987	1.12033	0.34334
Tb927.1.4700	61.6549	61.239	61.4469	49.6773	50.2218	49.9496	0.812955	0.000285349
Tb927.1.4710	60.9562	53.8518	57.404	49.9773	50.0119	49.9946	0.871127	0.0955547
Tb927.1.4720	50.0649	51.9866	51.0258	65.0314	57.5255	61.2784	1.20047	0.000193355
Tb927.1.4730	89.9805	90.7388	90.3597	101.761	93.3636	97.5621	1.07932	0.230706
Tb927.1.4740	43.6079	43.4564	43.5321	49.2652	44.8774	47.0713	1.08102	0.0627564
Tb927.1.4760	46.5588	44.4817	45.5203	48.9231	47.3401	48.1316	1.05733	0.144458
Tb927.1.4780	45.0758	51.6527	48.3643	56.897	53.703	55.3	1.14302	0.00845853
Tb927.1.480	20.9646	19.847	20.4058	18.9987	22.9726	20.9856	1.02883	0.673453
Tb927.1.4800	36.9262	37.4223	37.1743	33.8574	33.7801	33.8187	0.909699	0.0624523
Tb927.1.4830	92.7012	94.2602	93.4807	78.6423	91.9132	85.2778	0.912569	0.150393
Tb927.1.4890	63.6975	65.4551	64.5763	52.0532	60.0454	56.0493	0.868296	0.0127775
Tb927.1.490	23.7864	25.8595	24.823	34.1182	29.5459	31.832	1.27944	0.00887629
Tb927.1.4900	338.291	328.606	333.448	317.621	356.909	337.265	1.01157	0.802474
Tb927.1.4920	7.45389	6.8037	7.1288	6.82996	6.55958	6.69477	0.939189	0.761332
Tb927.1.4970	31.1248	27.1577	29.1413	29.2248	31.4457	30.3352	1.04161	0.704848
Tb927.1.5000	86.0358	75.6878	80.8618	75.6695	77.1162	76.3928	0.945038	0.286891
Tb927.1.5030	31.8495	31.9749	31.9122	29.0841	30.1169	29.6005	0.927755	0.0772885
Tb927.1.5100	211.633	210.841	211.237	187.152	196.423	191.788	0.907991	0.0312148
Tb927.1.5110	76.9156	73.4874	75.2015	76.3142	81.7981	79.0562	1.05147	0.418903
Tb927.1.5180	127.231	109.804	118.518	128.987	138.885	133.936	1.13075	0.207962
Tb927.1.5220	0	0	0	0	0	0	1	1
Tb927.1.5240	11.0415	12.3142	11.6779	13.1457	14.1478	13.6468	1.16864	0.113227
Tb927.1.5250	0.223082	0	0.111541	0.218167	0	0.109084	0.965702	1
Tb927.1.5260	0.219364	0.282228	0.250796	0.286041	0.595221	0.440631	1.74598	0.312924
Tb927.1.530	73.8792	79.5387	76.7089	89.5862	87.2412	88.4137	1.15237	0.0216239
Tb927.1.540	38.1926	38.1232	38.1579	41.0191	38.9054	39.9622	1.04709	0.237782
Tb927.1.560	65.3041	61.8384	63.5712	59.9427	61.1882	60.5655	0.952876	0.33722
Tb927.1.570	84.8843	87.0611	85.9727	96.3524	93.6827	95.0175	1.10499	0.0269039
Tb927.1.580	76.196	67.4071	71.8016	61.6455	63.5517	62.5986	0.8721	0.00215953
Tb927.1.600	86.6232	76.1768	81.4	75.3852	80.8855	78.1353	0.960243	0.379885
Tb927.1.610	90.6125	87.9376	89.275	69.2021	79.5986	74.4004	0.833769	0.00238619
Tb927.1.630	123.354	107.583	115.468	93.4706	99.665	96.5678	0.836687	0.00490785
Tb927.1.640	36.7478	35.2819	36.0148	34.7751	34.5799	34.6775	0.962906	0.315665
Tb927.1.650	51.3311	57.5956	54.4634	63.8444	57.0817	60.4631	1.10942	0.154646
Tb927.1.670	46.1413	46.2784	46.2099	62.2035	49.8825	56.043	1.21229	0.00196873
Tb927.1.690	66.888	58.9208	62.9044	61.6161	62.7422	62.1791	0.988761	0.865327
Tb927.1.700	305.229	288.39	296.81	321.329	307.706	314.518	1.05965	0.352098
Tb927.1.710	66.0905	68.2675	67.179	65.2765	61.3601	63.3183	0.942187	0.172928
Tb927.1.720	81.0614	77.4964	79.2789	68.347	69.7226	69.0348	0.870942	0.000379841
Tb927.1.730	57.1962	56.1261	56.6612	60.2041	59.1044	59.6543	1.05277	0.178253
Tb927.1.740	57.3264	57.588	57.4572	70.7066	63.645	67.1758	1.16865	0.000878754
Tb927.1.750	54.6606	50.0176	52.3391	47.5179	51.0344	49.2761	0.941709	0.161438
Tb927.1.760	40.1073	38.7174	39.4123	42.9569	40.8219	41.8894	1.06268	0.133906
Tb927.1.780	1.9	1.8667	1.88335	1.68922	2.2809	1.98506	1.05775	0.756007
Tb927.1.790	7.20454	6.19176	6.69815	8.41004	7.70374	8.05689	1.20275	0.0283936
Tb927.1.820	47.6847	47.9754	47.83	49.7993	51.3256	50.5625	1.05723	0.316188
Tb927.1.830	4.64617	3.1851	3.91563	4.96428	4.52845	4.74636	1.21257	0.121321
Tb927.1.840	68.277	70.063	69.17	67.3091	65.3255	66.3173	0.958614	0.514284
Tb927.1.860	246.307	246.734	246.521	256.241	259.463	257.852	1.046	0.186792
Tb927.1.870	77.743	76.3866	77.0648	73.5159	72.5025	73.0092	0.947348	0.210051
Tb927.1.880	12.8294	10.7453	11.7874	13.04	13.0785	13.0593	1.10804	0.0690899
Tb927.1.890	0.7682	0.691842	0.730021	0.550935	0.370566	0.460751	0.632669	0.431263
Tb927.1.990	78.5498	79.114	78.8319	72.9062	75.3312	74.1187	0.940354	0.139798
Tb927.10.1000	132.926	115.328	124.127	112.729	116.308	114.519	0.922875	0.210935
Tb927.10.10000	365.854	367.622	366.738	341.199	352.815	347.007	0.946228	0.181269
Tb927.10.10010	65.4613	73.2921	69.3767	78.9322	88.313	83.6226	1.20551	0.00359534
Tb927.10.10020	20.8578	19.5989	20.2283	19.2223	19.8341	19.5282	0.965705	0.5764
Tb927.10.10030	141.262	129.895	135.578	129.866	146.743	138.304	1.02072	0.772246
Tb927.10.10050	78.594	76.586	77.59	89.4183	91.7576	90.588	1.16757	0.000425848
Tb927.10.10070	16.1445	15.5327	15.8386	18.8911	19.2912	19.0911	1.20552	0.0153535
Tb927.10.10080	92.7595	96.5909	94.6752	95.5319	94.2636	94.8978	1.00219	0.976082
Tb927.10.10090	51.4001	53.792	52.5961	49.1783	49.2933	49.2358	0.936055	0.0677878
Tb927.10.1010	0.877455	0.615769	0.746612	0.468067	0.793628	0.630848	0.856204	0.879087
Tb927.10.10100	47.1619	46.8505	47.0062	52.2225	47.8491	50.0358	1.06414	0.136528
Tb927.10.10110	53.7073	50.1191	51.9132	59.3487	54.0892	56.719	1.09224	0.252187
Tb927.10.10120	77.5976	76.4223	77.0099	73.2464	75.1325	74.1895	0.963508	0.312285
Tb927.10.10130	66.0743	68.5952	67.3348	69.7579	70.8161	70.287	1.04383	0.271504
Tb927.10.10140	331.86	348.797	340.329	352.774	348.204	350.489	1.02981	0.475242
Tb927.10.10150	42.1894	43.9712	43.0803	50.7291	44.9203	47.8247	1.10964	0.0383927
Tb927.10.10160	74.4032	78.2909	76.3471	79.779	77.5471	78.6631	1.03015	0.542753
Tb927.10.10170	55.9008	57.0512	56.476	55.3056	56.9272	56.1164	0.993746	0.881272
Tb927.10.10180	39.2231	41.434	40.3286	40.6682	43.8605	42.2644	1.04821	0.487478
Tb927.10.10190	70.0825	70.4736	70.278	68.8576	68.9107	68.8842	0.980161	0.571173
Tb927.10.1020	0.833027	0.321525	0.577276	0.32587	0.828789	0.577329	1.01344	1
Tb927.10.10200	41.4738	41.1001	41.2869	41.1352	45.946	43.5406	1.05502	0.35447
Tb927.10.10210	2.32268	3.49766	2.91017	5.40343	7.19358	6.2985	2.16259	7.4603e-09
Tb927.10.10220	3.83232	5.69844	4.76538	8.14091	9.29057	8.71574	1.82672	1.01823e-08
Tb927.10.10230	4.36362	5.37449	4.86906	9.95747	13.7013	11.8294	2.4306	1.56389e-17
Tb927.10.10240	2.69072	3.78505	3.23788	6.18229	7.85809	7.02019	2.16671	1.58682e-10
Tb927.10.10250	20.4515	25.6936	23.0725	26.2388	35.0723	30.6555	1.3292	0.0338563
Tb927.10.10260	98.9918	128.344	113.668	94.3634	113.763	104.063	0.915621	0.375733
Tb927.10.10270	3.23273	2.45092	2.84183	2.70986	5.74336	4.22661	1.49246	0.213344
Tb927.10.10280	27.6609	22.4931	25.077	25.6894	25.3948	25.5421	1.01865	0.750937
Tb927.10.10290	0.215768	0.277601	0.246684	0	0	0	0.0337562	0.0185091
Tb927.10.1030	100.596	102.667	101.632	101.037	105.757	103.397	1.01748	0.678703
Tb927.10.10300	18.1252	18.58	18.3526	17.7476	19.5802	18.6639	1.0174	0.802739
Tb927.10.10310	0.191147	0.184443	0.187795	0.186936	0.12349	0.155213	0.82383	0.852857
Tb927.10.10320	76.4583	80.7042	78.5812	73.9546	78.1363	76.0455	0.967891	0.664919
Tb927.10.10330	52.1284	52.5307	52.3296	48.1426	49.0258	48.5842	0.928504	0.0688197
Tb927.10.10340	38.1536	36.8588	37.5062	40.4653	38.7198	39.5925	1.05553	0.176653
Tb927.10.10350	51.845	52.8514	52.3482	63.4898	58.1885	60.8392	1.16175	0.000283982
Tb927.10.10380	97.8421	96.4341	97.1381	83.9265	92.0137	87.9701	0.905926	0.0116795
Tb927.10.10390	221.722	209.902	215.812	206.054	220.993	213.523	0.989534	0.791059
Tb927.10.10400	40.0087	36.586	38.2974	37.3559	34.1843	35.7701	0.933832	0.340068
Tb927.10.10410	14.9919	15.7504	15.3712	22.6342	17.8399	20.2371	1.31553	0.000461283
Tb927.10.10420	105.295	96.1177	100.706	96.7339	91.7182	94.2261	0.935613	0.335115
Tb927.10.10430	12.2844	12.2953	12.2898	13.9538	11.2143	12.5841	1.02262	0.821295
Tb927.10.10440	0.552728	0.533343	0.543036	0.574335	0.749885	0.66211	1.22115	0.600808
Tb927.10.10460	1.39772	2.585	1.99136	2.05038	1.89628	1.97333	0.985907	1
Tb927.10.10590	356.884	358.079	357.481	378.751	373.146	375.949	1.05164	0.462205
Tb927.10.1060	255.001	268.668	261.835	298.522	304.106	301.314	1.15077	0.00211958
Tb927.10.10600	34.7848	36.173	35.4789	29.1915	36.7762	32.9838	0.930728	0.52649
Tb927.10.10610	218.429	234.623	226.526	216.471	232.654	224.562	0.991401	0.866001
Tb927.10.10620	103.079	96.6843	99.8816	93.7002	99.7647	96.7324	0.968814	0.50034
Tb927.10.10630	97.2765	101.115	99.1959	85.0233	95.874	90.4486	0.912142	0.0939936
Tb927.10.10640	69.0657	63.2393	66.1525	72.852	72.5311	72.6916	1.09909	0.220638
Tb927.10.10650	54.7764	58.4851	56.6308	54.2186	53.9701	54.0943	0.955033	0.269811
Tb927.10.10660	62.8477	61.2786	62.0632	62.643	63.1927	62.9178	1.01389	0.862393
Tb927.10.10670	72.7191	69.5973	71.1582	74.2062	79.343	76.7746	1.07935	0.206908
Tb927.10.10680	25.7278	24.6211	25.1744	24.0344	23.3418	23.6881	0.940921	0.202294
Tb927.10.10690	0.0685512	0	0.0342756	0.0335205	0.0310011	0.0322608	0.961211	1
Tb927.10.1070	53.3882	50.5486	51.9684	66.874	60.8229	63.8485	1.22825	0.000254432
Tb927.10.10700	47.1386	50.3729	48.7557	56.0432	53.804	54.9236	1.12609	0.0213254
Tb927.10.10710	76.9489	76.84	76.8944	88.0535	81.9344	84.994	1.10498	0.0191056
Tb927.10.10720	194.551	195.424	194.987	168.485	166.189	167.337	0.858147	1.65416e-05
Tb927.10.10730	45.7875	40.7165	43.252	45.4862	42.9978	44.242	1.02289	0.614327
Tb927.10.10740	27.1807	24.9476	26.0642	30.5931	28.2753	29.4342	1.12909	0.0178072
Tb927.10.10750	35.6651	33.6706	34.6679	36.9195	34.8343	35.8769	1.03479	0.399747
Tb927.10.10770	134.021	144.052	139.037	142.817	147.334	145.076	1.04343	0.386247
Tb927.10.10780	151.208	141.77	146.489	141.59	148.335	144.963	0.989929	0.806316
Tb927.10.1080	563.399	610.052	586.726	565.11	565.791	565.451	0.963697	0.450793
Tb927.10.10800	31.9893	32.7459	32.3676	38.0473	33.5321	35.7897	1.10505	0.0910982
Tb927.10.10810	26.7489	25.3389	26.0439	36.7648	29.3284	33.0466	1.26819	0.000400825
Tb927.10.10820	55.1693	58.7861	56.9777	54.8403	56.1361	55.4882	0.973832	0.615484
Tb927.10.10830	53.4264	56.6565	55.0414	64.2791	62.1923	63.2357	1.14856	0.0107671
Tb927.10.10840	58.4893	59.602	59.0457	61.9881	58.4779	60.233	1.01984	0.64856
Tb927.10.10850	56.2726	55.2264	55.7495	62.8927	63.2225	63.0576	1.13112	0.00849467
Tb927.10.10860	6.15758	9.80369	7.98064	7.2263	8.0059	7.6161	0.953933	0.835837
Tb927.10.10870	26.7616	25.6229	26.1923	30.7707	27.4156	29.0932	1.1103	0.0749674
Tb927.10.10880	101.74	109.5	105.62	106.038	111.624	108.831	1.03043	0.439924
Tb927.10.10980	0.168023	0	0.0840117	0.109548	0.168857	0.139202	1.65663	0.471054
Tb927.10.10990	58.6279	56.8997	57.7638	48.8289	50.3223	49.5756	0.858376	0.00217152
Tb927.10.1100	1858.45	1864.53	1861.49	1701.12	1732.53	1716.82	0.922294	0.038157
Tb927.10.11000	63.5961	70.5069	67.0515	76.6236	69.8463	73.235	1.09155	0.0718373
Tb927.10.11010	96.2266	93.4041	94.8153	75.0786	83.1319	79.1053	0.834584	0.00268501
Tb927.10.11020	14.7794	15.9687	15.374	14.616	16.7437	15.6799	1.02026	0.769351
Tb927.10.11030	250.857	254.759	252.808	271.328	272.977	272.153	1.07651	0.148042
Tb927.10.11040	52.8522	55.545	54.1986	47.0132	46.5832	46.7982	0.86336	0.000330145
Tb927.10.11050	60.3846	64.4344	62.4095	52.9268	58.0008	55.4638	0.888966	0.0353949
Tb927.10.11060	124.86	130.263	127.561	99.322	124.675	111.998	0.878788	0.119141
Tb927.10.11070	41.0914	37.0373	39.0643	32.3644	32.6375	32.5009	0.832213	0.00199561
Tb927.10.11080	27.9505	23.4164	25.6835	25.0808	25.7401	25.4105	0.989601	0.867213
Tb927.10.11090	27.0538	25.2892	26.1715	28.0738	24.0869	26.0804	0.996096	0.957253
Tb927.10.1110	32.7912	31.8035	32.2974	29.865	29.7776	29.8213	0.92337	0.0313367
Tb927.10.11100	50.5886	48.9484	49.7685	55.1522	52.346	53.7491	1.07979	0.0597472
Tb927.10.11110	66.2513	64.3873	65.3193	67.3195	69.1656	68.2426	1.04487	0.285631
Tb927.10.11120	59.7992	59.2098	59.5045	54.0148	56.2063	55.1105	0.92635	0.254539
Tb927.10.11130	44.4514	44.1522	44.3018	46.9467	43.6496	45.2981	1.02224	0.581505
Tb927.10.11140	99.8489	101.025	100.437	94.9779	96.7563	95.8671	0.954513	0.220742
Tb927.10.11150	165.885	151.564	158.725	172.437	165.508	168.973	1.06458	0.131143
Tb927.10.11160	67.5892	71.2567	69.4229	76.9674	68.6944	72.8309	1.0485	0.419688
Tb927.10.11170	30.8881	31.02	30.9541	32.856	30.6104	31.7332	1.02497	0.533069
Tb927.10.11180	25.4171	28.5461	26.9816	26.8519	26.6312	26.7416	0.990812	0.862505
Tb927.10.11190	0	0	0	0	0	0	1	1
Tb927.10.1120	50.911	49.746	50.3285	43.8565	46.2024	45.0295	0.89502	0.0053348
Tb927.10.11200	103.967	104.27	104.119	106.761	103.138	104.95	1.00784	0.917524
Tb927.10.11210	42.2461	43.4822	42.8641	49.9875	43.658	46.8227	1.0916	0.0759362
Tb927.10.11220	131.618	128.165	129.892	115.242	114.489	114.866	0.884332	0.0117185
Tb927.10.11230	27.0955	26.498	26.7968	29.359	30.9368	30.1479	1.12545	0.0759679
Tb927.10.11240	0.429909	0.446742	0.438325	0.258731	0.418749	0.33874	0.780126	0.456193
Tb927.10.11250	39.0181	37.1115	38.0648	33.4255	35.4951	34.4603	0.905651	0.0177084
Tb927.10.11260	0	0.0675545	0.0337772	0.136935	0	0.0684673	1.73685	1
Tb927.10.11270	0.0541639	0.0522644	0.0532141	0	0	0	0.108928	0.503159
Tb927.10.11280	11.8279	12.8719	12.3499	5.82712	10.6979	8.26251	0.670714	0.0800316
Tb927.10.11290	0.151285	0.291959	0.221622	0.295905	0.171041	0.233473	1.03772	1
Tb927.10.1130	85.3844	89.733	87.5587	87.8563	91.3394	89.5978	1.02335	0.637649
Tb927.10.11300	58.14	49.8009	53.9705	54.6294	53.0544	53.8419	0.99779	0.988374
Tb927.10.11310	147.006	145.807	146.406	143.363	150.876	147.119	1.00504	0.891706
Tb927.10.11330	234.327	229.325	231.826	207.355	221.35	214.352	0.924867	0.0383932
Tb927.10.11340	22.7272	21.9759	22.3515	22.9689	22.4013	22.6851	1.01488	0.722722
Tb927.10.11350	58.8353	55.2555	57.0454	57.7312	54.4583	56.0948	0.983176	0.831463
Tb927.10.11360	17.208	19.0055	18.1068	17.1701	17.6673	17.4187	0.961922	0.58056
Tb927.10.11370	17.37	21.5126	19.4413	17.25	16.7634	17.0067	0.874032	0.234906
Tb927.10.11380	28.8146	30.4676	29.6411	35.9161	31.938	33.927	1.14383	0.0385024
Tb927.10.11390	1756.52	1823.18	1789.85	1768.45	1715.29	1741.87	0.973174	0.53654
Tb927.10.1140	54.4544	60.7425	57.5984	49.7993	53.4967	51.648	0.896753	0.0743149
Tb927.10.11400	35.7887	39.0232	37.406	41.1401	36.6645	38.9023	1.03943	0.559632
Tb927.10.11410	57.2823	58.4484	57.8653	60.8299	62.2102	61.5201	1.06321	0.213826
Tb927.10.11420	43.5771	40.1446	41.8608	38.3677	38.7917	38.5797	0.921758	0.121352
Tb927.10.11430	37.7277	39.4245	38.5761	44.3597	38.7766	41.5682	1.07683	0.269378
Tb927.10.11440	17.9293	16.8772	17.4033	19.036	19.0603	19.0482	1.09466	0.116563
Tb927.10.11450	40.1526	35.1605	37.6566	36.817	36.333	36.575	0.971427	0.590725
Tb927.10.11470	18.3705	17.8102	18.0903	19.5346	17.9178	18.7262	1.03476	0.428093
Tb927.10.11480	30.9346	31.8759	31.4053	36.3715	31.0925	33.732	1.07344	0.228247
Tb927.10.11490	18.5362	16.6161	17.5762	27.9963	22.3208	25.1585	1.42975	0.00370425
Tb927.10.1150	56.1317	55.9775	56.0546	50.9473	52.9812	51.9643	0.927166	0.0358087
Tb927.10.11500	18.0975	18.7564	18.4269	22.2278	19.2345	20.7311	1.12406	0.261425
Tb927.10.11510	81.1093	76.0591	78.5842	74.7433	72.8938	73.8185	0.939376	0.166445
Tb927.10.11520	104.848	125.28	115.064	122.61	123.483	123.047	1.06914	0.410079
Tb927.10.11530	121.166	116.792	118.979	127.457	117.294	122.375	1.02822	0.667866
Tb927.10.11540	1125.12	1166.06	1145.59	1070.16	1074.67	1072.41	0.936116	0.114345
Tb927.10.11550	61.4691	55.2623	58.3657	58.2785	59.0094	58.644	1.00497	0.909281
Tb927.10.11560	50.7388	55.9128	53.3258	53.0642	45.9808	49.5225	0.928079	0.210192
Tb927.10.11570	46.5965	47.326	46.9613	48.5376	46.7745	47.656	1.01456	0.699714
Tb927.10.11580	29.7802	29.4838	29.632	27.8787	25.6618	26.7702	0.903167	0.00823922
Tb927.10.11590	121.279	125.493	123.386	114.977	122.624	118.8	0.96299	0.322416
Tb927.10.1160	116.248	117.882	117.065	109.54	116.727	113.134	0.966599	0.613659
Tb927.10.11600	35.7344	37.4022	36.5683	39.7955	35.6141	37.7048	1.03044	0.534237
Tb927.10.11610	59.8437	62.1307	60.9872	73.4344	67.3157	70.375	1.15326	0.0420502
Tb927.10.11620	11.6317	11.5583	11.595	12.3691	9.93657	11.1529	0.960968	0.562698
Tb927.10.11630	9.41019	6.58012	7.99516	8.6961	8.66117	8.67864	1.0862	0.447438
Tb927.10.11640	24.5442	22.4104	23.4773	21.5131	20.1737	20.8434	0.887734	0.139746
Tb927.10.11650	0.162492	0.23519	0.198841	0.397279	0.514389	0.455834	2.23515	0.160889
Tb927.10.11660	0.26258	0.253371	0.257976	0.449391	0.148434	0.298913	1.13999	0.769393
Tb927.10.11670	65.9132	69.525	67.7191	65.2751	65.0273	65.1512	0.961961	0.502323
Tb927.10.11680	64.3001	65.8201	65.0601	75.1951	69.1897	72.1924	1.10942	0.0159756
Tb927.10.11690	55.0354	55.593	55.3142	61.1479	59.9394	60.5437	1.09441	0.0335655
Tb927.10.1170	100.732	94.6269	97.6793	91.3548	99.9209	95.6379	0.979175	0.658796
Tb927.10.11700	177.28	168.58	172.93	243.774	245.338	244.556	1.41428	4.32876e-11
Tb927.10.11710	108.498	119.342	113.92	146.698	154.632	150.665	1.32251	2.47376e-06
Tb927.10.11720	71.1682	73.6972	72.4327	78.2035	75.6335	76.9185	1.06176	0.0943267
Tb927.10.11730	57.759	58.0822	57.9206	58.459	57.3205	57.8897	0.999382	0.990966
Tb927.10.11740	186.044	173.684	179.864	179.51	203.984	191.747	1.06684	0.464846
Tb927.10.11750	71.9474	73.4108	72.6791	80.5212	74.416	77.4686	1.06546	0.253507
Tb927.10.11760	78.815	72.8458	75.8304	70.2767	73.1332	71.7049	0.945706	0.275769
Tb927.10.11770	345.245	303.243	324.244	274.369	278.472	276.42	0.852676	0.00114334
Tb927.10.11780	77.1957	72.1753	74.6855	75.7493	76.0799	75.9146	1.01651	0.715463
Tb927.10.11790	109.482	106.797	108.14	111.166	123.103	117.134	1.08402	0.337531
Tb927.10.1180	40.2228	39.7607	39.9917	40.0576	37.6397	38.8487	0.971174	0.593054
Tb927.10.11800	29.2798	30.5621	29.9209	27.8775	30.9706	29.4241	0.983813	0.81052
Tb927.10.11810	33.0796	34.2847	33.6822	34.4055	32.6207	33.5131	0.994613	0.915335
Tb927.10.11820	43.8073	52.1278	47.9676	48.0293	48.3995	48.2144	1.00486	0.942086
Tb927.10.11830	84.8919	91.1579	88.0249	86.0828	81.0797	83.5813	0.949131	0.229625
Tb927.10.11850	16.9734	17.1942	17.0838	18.5448	17.3126	17.9287	1.04901	0.308465
Tb927.10.11860	59.1011	61.4152	60.2581	53.1353	62.2826	57.7089	0.958127	0.44862
Tb927.10.11870	91.6249	99.3559	95.4904	99.374	101.743	100.558	1.053	0.234382
Tb927.10.11880	98.0649	104.732	101.399	87.6918	86.8352	87.2635	0.860543	0.00101729
Tb927.10.11890	9.00983	11.1778	10.0938	9.50162	10.5901	10.0458	0.9953	0.985249
Tb927.10.1190	29.9166	30.6185	30.2676	27.1062	27.2741	27.1901	0.898313	0.0227823
Tb927.10.11900	0	0	0	0.306473	0.141719	0.224096	24.5104	0.0346547
Tb927.10.11910	46.0664	46.6456	46.356	39.9502	43.5856	41.7679	0.901372	0.052751
Tb927.10.11920	74.415	75.6315	75.0232	74.3432	75.0131	74.6782	0.995408	0.948059
Tb927.10.11930	119.667	115.762	117.714	121.913	122.967	122.44	1.0402	0.501039
Tb927.10.11940	61.7501	60.3213	61.0357	55.2212	56.5415	55.8814	0.915712	0.0148272
Tb927.10.11950	80.7864	80.2054	80.4959	77.4213	81.4544	79.4379	0.987113	0.820817
Tb927.10.11960	99.4001	102.849	101.124	82.8774	86.1063	84.4918	0.835588	0.00139287
Tb927.10.11970	100.703	104.762	102.733	115.188	106.531	110.859	1.07882	0.0851164
Tb927.10.11980	39.8997	43.8291	41.8644	39.0206	38.6686	38.8446	0.927677	0.299225
Tb927.10.11990	39.2417	39.2179	39.2298	37.2449	39.5161	38.3805	0.978629	0.789789
Tb927.10.1200	0.41844	0.513882	0.466161	0.409221	0.378464	0.393843	0.844478	0.723301
Tb927.10.12000	168.866	157.229	163.048	143.135	150.115	146.625	0.899515	0.138251
Tb927.10.12010	257.054	263.53	260.292	235.691	254.773	245.232	0.942287	0.29999
Tb927.10.12020	32.766	34.558	33.662	34.7201	31.2648	32.9925	0.979513	0.756138
Tb927.10.12030	39.2757	38.1513	38.7135	40.7694	44.0606	42.415	1.09601	0.225739
Tb927.10.12040	0	0	0	0	0	0	1	1
Tb927.10.12050	67.6246	65.4719	66.5482	61.2079	66.0901	63.649	0.956741	0.47365
Tb927.10.12060	9.0917	7.80376	8.44773	8.2883	8.26298	8.27564	0.97991	0.770874
Tb927.10.12080	58.7492	55.0344	56.8918	49.4161	50.9473	50.1817	0.882246	0.0865479
Tb927.10.12090	311.047	295.688	303.367	279.88	266.069	272.975	0.899709	0.0113872
Tb927.10.1210	29.1261	27.023	28.0745	27.4826	26.9729	27.2278	0.969917	0.555063
Tb927.10.12100	193.94	187.03	190.485	165.134	171.444	168.289	0.883628	0.0502531
Tb927.10.12110	96.2598	110.427	103.344	94.9026	100.683	97.7929	0.946283	0.422432
Tb927.10.12120	27.482	25.1283	26.3051	24.5522	24.9542	24.7532	0.941128	0.167166
Tb927.10.12130	14.8238	15.5189	15.1714	11.3285	12.8458	12.0872	0.79716	0.00144076
Tb927.10.12140	29.6806	31.6223	30.6514	35.3813	31.7902	33.5858	1.0951	0.0554079
Tb927.10.12150	14.4139	17.3645	15.8892	17.6561	14.4328	16.0444	1.00892	0.937633
Tb927.10.12160	46.7227	46.1796	46.4511	47.0465	47.1043	47.0754	1.01347	0.819528
Tb927.10.12170	88.6692	87.4534	88.0613	82.2557	83.4876	82.8716	0.941166	0.247079
Tb927.10.12180	31.7344	33.9275	32.831	26.9339	27.4327	27.1833	0.827949	0.00011363
Tb927.10.12190	66.5507	61.5932	64.0719	62.7881	63.3785	63.0833	0.984779	0.81029
Tb927.10.12200	75.302	75.7519	75.5269	76.0351	66.6332	71.3341	0.943937	0.330427
Tb927.10.12210	95.1701	99.8023	97.4862	92.6044	99.5249	96.0646	0.985585	0.794071
Tb927.10.12220	63.2123	63.3639	63.2881	61.7153	57.463	59.5892	0.94126	0.230296
Tb927.10.12230	86.2494	82.9027	84.5761	86.6922	81.6578	84.175	0.99511	0.913576
Tb927.10.12240	118.818	119.258	119.038	117.73	116.177	116.954	0.982451	0.715631
Tb927.10.12250	37.4772	41.3198	39.3985	43.3228	37.6198	40.4713	1.02666	0.603146
Tb927.10.12260	140.522	164.89	152.706	175.284	179.092	177.188	1.16026	0.0163431
Tb927.10.12270	0.0489287	0.0944256	0.0716771	0	0.177017	0.0885087	1.25253	1
Tb927.10.12280	2.49277	0.865925	1.67935	1.07265	2.25463	1.66364	0.997571	1
Tb927.10.12290	110.106	112.049	111.078	118.234	120.996	119.615	1.07692	0.0403257
Tb927.10.1230	141.979	154.328	148.154	144.968	155.66	150.314	1.01466	0.738982
Tb927.10.12300	55.4958	64.9229	60.2093	69.5464	65.7409	67.6436	1.12276	0.139412
Tb927.10.12310	44.2768	45.0769	44.6768	52.352	48.456	50.404	1.12794	0.00873041
Tb927.10.12320	52.4193	51.6497	52.0345	43.6815	43.9933	43.8374	0.842544	0.000388889
Tb927.10.12330	51.1561	60.4356	55.7958	62.6472	67.1457	64.8965	1.163	0.0414008
Tb927.10.12340	4.55432	4.7217	4.63801	4.82875	3.546	4.18737	0.900998	0.309989
Tb927.10.12350	70.4795	64.2181	67.3488	67.3696	65.5703	66.47	0.987034	0.872504
Tb927.10.12360	197.12	191.543	194.331	188.486	186.851	187.668	0.96573	0.453339
Tb927.10.12370	61.1251	59.0001	60.0626	65.0407	69.991	67.5159	1.12446	0.00232758
Tb927.10.12380	53.9386	55.3914	54.665	61.6121	56.6126	59.1124	1.08096	0.077482
Tb927.10.12390	130.348	126.512	128.43	116.841	113.759	115.3	0.897711	0.0101703
Tb927.10.1240	76.2658	80.1169	78.1913	70.8206	76.226	73.5233	0.940521	0.255275
Tb927.10.12400	33.2997	34.1565	33.7281	33.4721	35.4175	34.4448	1.02146	0.710191
Tb927.10.12410	123.227	128.112	125.669	108.652	119.408	114.03	0.907677	0.0403932
Tb927.10.12420	65.1649	65.4551	65.31	53.5577	66.4317	59.9947	0.919304	0.352204
Tb927.10.12430	43.2518	45.6818	44.4668	48.5962	50.9143	49.7553	1.119	0.0162272
Tb927.10.12440	24.6172	25.8121	25.2147	23.8122	24.309	24.0606	0.954229	0.344623
Tb927.10.12450	53.4779	48.0883	50.7831	48.4257	46.6353	47.5305	0.936002	0.377656
Tb927.10.12460	136.243	127.946	132.095	115.76	128.455	122.107	0.924915	0.165328
Tb927.10.12470	63.4909	65.8825	64.6867	68.2598	66.8948	67.5773	1.04451	0.273754
Tb927.10.12480	65.9216	65.5274	65.7245	65.8995	64.8808	65.3902	0.994838	0.908966
Tb927.10.12490	59.9891	59.3537	59.6714	56.2476	57.1581	56.7028	0.950311	0.154439
Tb927.10.1250	116.296	115.853	116.075	120.17	120.68	120.425	1.0375	0.393358
Tb927.10.12500	37.5682	35.889	36.7286	40.0254	39.1034	39.5644	1.07721	0.0811482
Tb927.10.12510	31.9542	32.4332	32.1937	33.724	36.9283	35.3261	1.09761	0.0481852
Tb927.10.12520	79.5896	78.8728	79.2312	70.7876	73.6787	72.2332	0.911777	0.0208297
Tb927.10.12540	105.468	100.599	103.034	85.9112	97.1151	91.5131	0.888643	0.0166229
Tb927.10.12550	44.2716	44.7715	44.5216	41.736	44.0103	42.8732	0.963176	0.578111
Tb927.10.12560	1.84918	0.314882	1.08203	1.17017	0.885453	1.02781	0.951776	1
Tb927.10.12570	1.16476	2.24783	1.7063	0.683461	2.21233	1.44789	0.851722	0.882777
Tb927.10.12580	0.842357	1.52403	1.18319	1.54462	1.71424	1.62943	1.37184	0.602658
Tb927.10.12590	78.2946	75.6711	76.9828	73.2069	75.8748	74.5409	0.968398	0.402635
Tb927.10.1260	60.0782	56.8933	58.4857	70.0352	62.9924	66.5138	1.137	0.00716304
Tb927.10.12600	83.9839	83.1695	83.5767	88.5912	83.2111	85.9012	1.02767	0.548705
Tb927.10.12610	62.8712	61.3467	62.109	57.3487	58.8844	58.1166	0.935977	0.370743
Tb927.10.12620	35.106	33.8522	34.4791	41.8307	37.3593	39.595	1.14803	0.000933602
Tb927.10.12630	83.1178	83.1605	83.1392	86.1062	78.0582	82.0822	0.986869	0.820966
Tb927.10.12640	71.0864	69.5796	70.333	66.542	67.0497	66.7958	0.949771	0.191874
Tb927.10.12650	13.0289	10.3911	11.71	13.652	13.5879	13.6199	1.16346	0.366554
Tb927.10.12660	10.8026	10.0943	10.4485	11.3084	11.4552	11.3818	1.08947	0.350724
Tb927.10.12670	77.9661	67.0724	72.5192	62.8252	68.323	65.5741	0.904492	0.0936981
Tb927.10.12680	1146.93	1265.27	1206.1	1182.93	1112.4	1147.67	0.951511	0.356754
Tb927.10.12690	100.166	102.039	101.102	91.3938	96.0199	93.7069	0.926987	0.10434
Tb927.10.1270	29.8681	32.2516	31.0599	37.7103	36.0298	36.8701	1.18686	0.00184523
Tb927.10.12700	435.104	449.032	442.068	422.733	423.754	423.244	0.957406	0.270941
Tb927.10.12710	380.072	399.948	390.01	390.277	401.994	396.136	1.01571	0.751769
Tb927.10.12720	69.0887	64.0778	66.5832	72.014	67.6166	69.8153	1.04848	0.257496
Tb927.10.12740	88.0041	83.367	85.6856	88.5313	94.3582	91.4447	1.06746	0.1601
Tb927.10.12760	4.89936	3.52562	4.21249	4.14173	4.9946	4.56817	1.08666	0.642457
Tb927.10.12780	5.0446	4.77918	4.91189	5.38196	4.47971	4.93084	1.0027	1
Tb927.10.12790	206.851	177.803	192.327	146.998	146.657	146.827	0.763515	0.000155109
Tb927.10.1280	84.1147	83.2085	83.6616	78.5627	78.0629	78.3128	0.936067	0.288926
Tb927.10.12800	5.38651	4.06769	4.7271	3.89362	3.81281	3.85321	0.815958	0.228386
Tb927.10.12810	163.16	166.932	165.046	166.166	156.542	161.354	0.977501	0.565352
Tb927.10.12820	149.219	142.596	145.908	141.527	140.024	140.775	0.964832	0.500613
Tb927.10.12830	50.3751	54.0691	52.2221	55.1351	48.9749	52.055	0.996269	0.962656
Tb927.10.12840	149.484	156.65	153.067	164.76	168.262	166.511	1.08782	0.167497
Tb927.10.12850	1101.26	1083.83	1092.55	917.464	939.144	928.304	0.849678	0.000738375
Tb927.10.12860	39.8264	38.2286	39.0275	43.8013	42.5476	43.1745	1.10621	0.0159221
Tb927.10.12870	79.1887	73.9369	76.5628	75.2909	74.3151	74.803	0.977054	0.542003
Tb927.10.12880	59.2133	65.2003	62.2068	60.3313	58.3884	59.3599	0.953906	0.300268
Tb927.10.12890	201.853	198.337	200.095	213.826	215.015	214.42	1.07161	0.0854158
Tb927.10.1290	2.82039	2.2679	2.54415	3.3712	2.26751	2.81935	1.10385	0.855475
Tb927.10.12900	28.168	31.2248	29.6964	31.4008	30.4056	30.9032	1.0401	0.670276
Tb927.10.12910	16.5399	14.4991	15.5195	18.6292	17.8123	18.2207	1.17416	0.00668929
Tb927.10.12920	45.5789	45.7313	45.6551	45.2501	46.4175	45.8338	1.00399	0.925377
Tb927.10.12930	115.419	117.111	116.265	113.681	105.537	109.609	0.94248	0.276824
Tb927.10.12940	30.4139	33.1769	31.7954	29.5459	26.6293	28.0876	0.882744	0.0794913
Tb927.10.12950	59.3653	57.0849	58.2251	56.7032	54.4628	55.583	0.954554	0.21725
Tb927.10.12960	351.21	362.039	356.625	303.519	309.773	306.646	0.859874	0.00013467
Tb927.10.12970	37.6238	38.8527	38.2382	45.8136	43.1144	44.464	1.16235	0.0143002
Tb927.10.12980	44.3294	46.898	45.6137	54.4861	50.7893	52.6377	1.15367	0.00203227
Tb927.10.12990	89.4295	84.54	86.9847	92.2266	85.2149	88.7207	1.01975	0.68746
Tb927.10.1300	37.2452	35.8789	36.562	36.2116	37.1767	36.6942	1.00382	0.954791
Tb927.10.13000	67.9498	67.5096	67.7297	61.7683	62.9727	62.3705	0.920946	0.053792
Tb927.10.13010	0	0	0	0	0	0	1	1
Tb927.10.13020	43.7674	40.4439	42.1056	53.6936	49.4112	51.5524	1.22424	2.4697e-05
Tb927.10.13030	43.1879	40.9064	42.0471	35.8478	37.2035	36.5257	0.868923	0.00262123
Tb927.10.13050	1.88026	1.31951	1.59988	0.835835	2.16444	1.50014	0.952942	1
Tb927.10.13060	1.57571	2.23596	1.90583	0.543881	1.92818	1.23603	0.655629	0.323233
Tb927.10.13070	41.8508	40.4947	41.1728	41.5971	43.3865	42.4918	1.03216	0.500491
Tb927.10.13090	99.6538	104.194	101.924	101.027	103.678	102.352	1.00422	0.915981
Tb927.10.1310	39.4576	44.6591	42.0584	45.0583	42.0119	43.5351	1.03474	0.462976
Tb927.10.13110	261.135	254.005	257.57	245.971	261.197	253.584	0.984824	0.729604
Tb927.10.13140	119.324	114.721	117.023	106.016	115.97	110.993	0.948844	0.364855
Tb927.10.13150	44.8397	42.2249	43.5323	47.0057	43.5147	45.2602	1.03952	0.362491
Tb927.10.13160	20.5979	19.7559	20.1769	22.1076	20.2667	21.1871	1.0497	0.458546
Tb927.10.13170	9.98615	11.2973	10.6417	12.6473	9.62044	11.1339	1.04464	0.720844
Tb927.10.13180	30.2711	31.4169	30.844	33.4439	32.4894	32.9666	1.06859	0.0700615
Tb927.10.13190	53.1247	50.0442	51.5844	63.4256	53.3232	58.3744	1.13111	0.0364871
Tb927.10.1320	56.2319	54.5791	55.4055	55.1009	50.5439	52.8224	0.953219	0.362381
Tb927.10.13200	19.5515	22.4612	21.0064	21.2406	21.1563	21.1985	1.00883	0.870076
Tb927.10.13210	16.1992	15.6103	15.9047	15.9897	15.4699	15.7298	0.988927	0.882696
Tb927.10.13220	34.4742	34.1128	34.2935	43.4319	40.0504	41.7412	1.21688	1.61561e-05
Tb927.10.13230	59.4442	61.8616	60.6529	60.0217	55.0417	57.5317	0.948113	0.251453
Tb927.10.13240	61.9445	60.0065	60.9755	62.2859	57.325	59.8055	0.980528	0.628653
Tb927.10.13250	52.7782	49.4585	51.1183	53.2185	50.2465	51.7325	1.01198	0.770197
Tb927.10.13260	37.3146	37.1795	37.247	38.8823	36.6488	37.7656	1.01369	0.718658
Tb927.10.13270	2.99642	2.41845	2.70743	3.73831	3.20406	3.47119	1.2816	0.0214179
Tb927.10.13280	42.9085	40.7411	41.8248	49.31	48.3712	48.8406	1.16775	0.000456553
Tb927.10.13290	104.084	104.585	104.334	100.17	104.142	102.156	0.979259	0.592155
Tb927.10.1330	41.821	42.5026	42.1618	40.1312	36.8386	38.4849	0.912479	0.0835698
Tb927.10.13300	55.2518	64.5334	59.8926	62.7673	57.7133	60.2403	1.00529	0.938043
Tb927.10.13310	38.6519	43.6041	41.128	45.6093	48.8081	47.2087	1.14785	0.0411148
Tb927.10.13320	79.988	84.4566	82.2223	81.2097	83.0063	82.108	0.998596	0.985876
Tb927.10.13330	32.0021	29.2604	30.6313	30.5909	29.5537	30.0723	0.981777	0.663756
Tb927.10.13340	39.1199	38.8063	38.9631	35.2188	33.3159	34.2673	0.879189	0.121074
Tb927.10.13350	31.6214	31.3076	31.4645	35.081	32.9129	33.9969	1.08029	0.095363
Tb927.10.13360	135.614	126.921	131.268	158.616	161.228	159.922	1.21839	8.67833e-06
Tb927.10.13370	92.2644	98.8714	95.5679	99.1776	107.497	103.337	1.08149	0.146392
Tb927.10.13380	41.4579	40.751	41.1045	42.78	40.1983	41.4891	1.00913	0.839429
Tb927.10.13390	22.3847	19.3192	20.852	16.1979	18.0565	17.1272	0.821884	0.00930109
Tb927.10.1340	38.417	41.1	39.7585	42.1779	42.6758	42.4269	1.06698	0.136701
Tb927.10.13410	79.5831	72.4603	76.0217	69.6477	68.7504	69.199	0.910362	0.277675
Tb927.10.13420	100.546	106.666	103.606	92.2211	81.372	86.7966	0.837347	0.0136746
Tb927.10.13430	95.525	91.3108	93.4179	91.2442	86.9146	89.0794	0.953482	0.280744
Tb927.10.13440	49.5519	47.5227	48.5373	53.7025	51.3734	52.5379	1.08233	0.110375
Tb927.10.13450	48.5958	46.9761	47.786	52.3227	50.8067	51.5647	1.07903	0.111325
Tb927.10.13460	30.9104	23.4762	27.1933	33.3498	34.4507	33.9002	1.24751	0.055477
Tb927.10.13470	32.5841	34.2604	33.4223	37.289	33.7449	35.517	1.06215	0.176218
Tb927.10.13480	103.959	105.605	104.782	92.7613	99.4192	96.0903	0.91735	0.0384535
Tb927.10.13490	149.151	151.569	150.36	130.692	136.771	133.731	0.889554	0.00311673
Tb927.10.1350	17.9939	17.675	17.8344	16.2727	17.6098	16.9412	0.950249	0.497853
Tb927.10.13500	1157.14	1172.32	1164.73	1023.46	1013.04	1018.25	0.874229	0.00084836
Tb927.10.13510	75.5073	77.0035	76.2554	73.7986	70.7582	72.2784	0.947636	0.142604
Tb927.10.13520	93.6061	86.9587	90.2824	80.281	85.241	82.761	0.916963	0.0355162
Tb927.10.13530	411.679	404.972	408.326	307.246	345.746	326.496	0.799901	1.27473e-06
Tb927.10.13540	103.757	97.3225	100.54	81.5684	85.3366	83.4525	0.830313	9.77977e-06
Tb927.10.13550	48.3857	46.422	47.4039	44.7011	45.1163	44.9087	0.947463	0.148677
Tb927.10.13560	16.4952	19.0338	17.7645	19.0221	20.452	19.7371	1.11101	0.212123
Tb927.10.13580	88.6746	85.8138	87.2442	84.2475	88.7463	86.4969	0.991724	0.87146
Tb927.10.13590	77.5628	79.2285	78.3956	70.3861	71.5401	70.9631	0.905211	0.00587394
Tb927.10.1360	55.3704	56.8226	56.0965	49.4901	54.3909	51.9405	0.926342	0.37975
Tb927.10.13600	107.695	118.695	113.195	99.5747	119.793	109.684	0.969386	0.649549
Tb927.10.13610	50.2951	43.0041	46.6496	42.7247	43.2652	42.995	0.921908	0.092937
Tb927.10.13620	65.43	61.0709	63.2504	62.7702	62.8534	62.8118	0.99319	0.88464
Tb927.10.13630	217.773	221.012	219.393	207.622	214.427	211.025	0.961881	0.33063
Tb927.10.13640	5.47209	5.2524	5.36225	7.35132	5.83499	6.59316	1.22822	0.131561
Tb927.10.13650	134.497	127.796	131.147	114.238	126.857	120.547	0.91956	0.230134
Tb927.10.13660	40.6238	40.4691	40.5465	44.8949	43.7085	44.3017	1.09252	0.059512
Tb927.10.13670	151.431	144.589	148.01	162.653	159.212	160.933	1.08731	0.0366451
Tb927.10.13680	6.91138	7.88982	7.4006	7.16539	6.90013	7.03276	0.949712	0.564869
Tb927.10.13690	16.0824	15.4257	15.754	11.4249	14.1289	12.7769	0.811814	0.0103615
Tb927.10.1370	68.7288	82.5515	75.6402	72.1096	70.2529	71.1812	0.940706	0.304923
Tb927.10.13700	80.2331	83.1605	81.6968	67.8858	64.7405	66.3132	0.811372	0.00991382
Tb927.10.13710	229.777	237.097	233.437	231.461	246.264	238.862	1.02334	0.550527
Tb927.10.13720	201.466	208.546	205.006	219.332	214.028	216.68	1.05686	0.16658
Tb927.10.13730	102.037	107.761	104.899	104.266	118.248	111.257	1.06096	0.209824
Tb927.10.13740	62.6901	58.3144	60.5022	56.2035	62.7033	59.4534	0.983154	0.700723
Tb927.10.13750	33.3937	31.1499	32.2718	34.1365	29.6002	31.8683	0.987006	0.871441
Tb927.10.13760	4.69516	4.97612	4.83564	5.34445	5.15162	5.24804	1.08444	0.666138
Tb927.10.13770	3.57909	3.23076	3.40493	3.72606	2.92389	3.32498	0.9736	1
Tb927.10.13780	12.9754	11.1532	12.0643	9.7724	11.23	10.5012	0.871287	0.25077
Tb927.10.13790	286.893	277.801	282.347	243.091	253.017	248.054	0.878576	0.00455674
Tb927.10.1380	30.6932	34.4372	32.5652	36.062	32.3034	34.1827	1.04917	0.33842
Tb927.10.13800	112.363	106.345	109.354	124.269	122.241	123.255	1.12715	0.00889734
Tb927.10.13810	77.0082	71.968	74.4881	76.8924	82.8089	79.8506	1.07256	0.34668
Tb927.10.13820	81.7339	81.1943	81.4641	79.6876	86.4661	83.0769	1.02016	0.705779
Tb927.10.13830	109.554	106.45	108.002	115.046	121.069	118.058	1.09336	0.0674844
Tb927.10.13840	64.1207	57.4658	60.7933	51.9753	55.4961	53.7357	0.884357	0.0235685
Tb927.10.13850	61.4564	61.5012	61.4788	71.0486	66.8023	68.9254	1.12081	0.0137261
Tb927.10.13860	274.548	294.288	284.418	259.649	267.44	263.545	0.926611	0.120702
Tb927.10.13870	80.3628	80.6684	80.5156	81.4626	75.1484	78.3055	0.972263	0.531809
Tb927.10.13880	33.8066	32.9014	33.354	37.9643	35.4504	36.7074	1.10029	0.0145856
Tb927.10.13890	30.7473	31.9398	31.3435	28.1732	28.6179	28.3955	0.905949	0.0595607
Tb927.10.1390	201.012	211.256	206.134	241.169	275.018	258.093	1.25218	0.00062406
Tb927.10.13900	71.2932	70.4158	70.8545	70.2231	70.8975	70.5603	0.99592	0.931648
Tb927.10.13910	80.8045	75.5064	78.1554	86.7089	82.5018	84.6054	1.08244	0.164617
Tb927.10.13920	156.456	154.144	155.3	136.919	129.413	133.166	0.857265	0.00367455
Tb927.10.13930	7.78643	8.27613	8.03128	9.81817	9.3305	9.57433	1.19147	0.14897
Tb927.10.13940	73.5819	74.0014	73.7916	63.6498	63.459	63.5544	0.861278	0.129759
Tb927.10.13950	99.5328	98.8765	99.2047	98.2791	106.22	102.25	1.03108	0.520404
Tb927.10.13960	66.1438	66.2565	66.2001	67.13	64.2637	65.6969	0.992217	0.846351
Tb927.10.13970	68.5033	75.1786	71.841	66.8213	67.9511	67.3862	0.937885	0.206383
Tb927.10.13980	61.3583	66.7529	64.0556	62.6181	60.9024	61.7603	0.963885	0.579523
Tb927.10.13990	48.0298	52.8709	50.4503	46.6871	47.9466	47.3168	0.937834	0.286258
Tb927.10.1400	112.905	117.673	115.289	104.012	109.904	106.958	0.927873	0.161991
Tb927.10.14000	72.0969	66.7116	69.4043	71.2539	68.9741	70.114	1.01024	0.810922
Tb927.10.14010	116.556	116.464	116.51	119.786	123.739	121.763	1.04518	0.254914
Tb927.10.14020	52.6167	55.2608	53.9388	59.0309	56.3661	57.6985	1.06931	0.127879
Tb927.10.14030	332.292	330.46	331.376	280.978	309.436	295.207	0.890931	0.0106357
Tb927.10.14040	202.057	195.337	198.697	173.956	192.189	183.073	0.921585	0.0464661
Tb927.10.14050	23.3095	27.3394	25.3245	20.6343	22.7184	21.6763	0.85621	0.129153
Tb927.10.14060	0.526473	0.50801	0.517241	0.171625	0.158726	0.165175	0.345622	0.298121
Tb927.10.14090	51.948	56.657	54.3025	50.2906	55.2528	52.7717	0.972001	0.564291
Tb927.10.1410	121.143	125.603	123.373	115.899	115.594	115.747	0.938108	0.133319
Tb927.10.14110	60.5444	70.5922	65.5683	71.5461	70.8313	71.1887	1.0853	0.321579
Tb927.10.14130	125.166	131.9	128.533	134.355	132.816	133.586	1.03915	0.475637
Tb927.10.14140	283.637	277.856	280.747	306.17	284.587	295.379	1.05209	0.440856
Tb927.10.14150	298.17	302.821	300.496	311.579	336.672	324.126	1.07869	0.0948402
Tb927.10.14160	266.775	255.545	261.16	321.881	325.166	323.524	1.23883	1.20235e-05
Tb927.10.14170	97.6414	92.1883	94.9149	114.777	120.528	117.653	1.2398	3.12475e-05
Tb927.10.14180	99.7842	98.52	99.1521	103.146	102.791	102.969	1.0385	0.324821
Tb927.10.14190	59.528	62.7574	61.1427	63.8567	58.515	61.1859	1.00028	0.995513
Tb927.10.1420	91.991	97.6604	94.8257	113.35	115.76	114.555	1.20802	1.4047e-05
Tb927.10.14200	95.4634	98.1558	96.8096	85.9824	87.1781	86.5803	0.894349	0.00775269
Tb927.10.14210	192.821	188.916	190.868	177.712	168.82	173.266	0.907575	0.0160571
Tb927.10.14220	127.77	120.281	124.025	108.658	112.779	110.718	0.892891	0.0112548
Tb927.10.14230	42.1044	40.7759	41.4402	43.4941	40.5462	42.0202	1.01386	0.742373
Tb927.10.14240	46.9056	45.6583	46.282	45.3538	46.1796	45.7667	0.989055	0.805709
Tb927.10.14250	38.2147	42.8743	40.5445	49.9783	43.2254	46.6018	1.1485	0.0477374
Tb927.10.14260	155.724	158.039	156.882	134.214	145.127	139.671	0.890593	0.0116184
Tb927.10.14270	1.63067	1.18011	1.40539	1.10113	1.42221	1.26167	0.902	0.527433
Tb927.10.14280	59.921	60.7606	60.3408	64.9012	69.6096	67.2554	1.11489	0.101438
Tb927.10.14290	120.86	117.173	119.017	108.907	116.87	112.889	0.948882	0.414641
Tb927.10.1430	6.58091	5.7306	6.15575	5.96501	5.4199	5.69245	0.924614	0.652267
Tb927.10.14300	71.783	68.5157	70.1493	66.5798	68.4724	67.5261	0.962688	0.384451
Tb927.10.14310	113.706	118.924	116.315	108.23	108.443	108.337	0.931336	0.0635693
Tb927.10.14320	52.9607	51.6521	52.3064	52.7474	49.4443	51.0958	0.976732	0.574164
Tb927.10.14330	40.3832	41.2971	40.8401	56.5076	51.3343	53.9209	1.32	4.65479e-09
Tb927.10.14340	34.9226	31.9345	33.4285	37.8481	35.4395	36.6438	1.09611	0.031966
Tb927.10.14350	128.932	146.83	137.881	151.047	147.591	149.319	1.08262	0.260902
Tb927.10.14360	101.096	108.069	104.582	107.634	100.275	103.954	0.993596	0.887541
Tb927.10.14370	126.397	118.291	122.344	113.294	117.077	115.185	0.941719	0.374343
Tb927.10.14380	49.2729	52.127	50.6999	54.9966	51.5812	53.2889	1.05074	0.215605
Tb927.10.14390	77.7637	79.7876	78.7757	94.5248	92.7946	93.6597	1.18883	2.51772e-05
Tb927.10.1440	50.2099	55.2108	52.7103	57.2082	49.4364	53.3223	1.01083	0.883485
Tb927.10.14400	47.6969	47.6544	47.6756	52.7469	50.706	51.7264	1.08485	0.0413397
Tb927.10.14410	40.8811	43.3007	42.0909	47.7414	45.5906	46.666	1.10846	0.00751724
Tb927.10.14420	41.4157	35.5219	38.4688	37.1721	38.8257	37.9989	0.987977	0.809425
Tb927.10.14430	85.1017	84.5166	84.8091	87.2659	85.6188	86.4423	1.01922	0.595527
Tb927.10.14440	85.5748	94.6544	90.1146	88.1296	84.202	86.1658	0.955827	0.361131
Tb927.10.14450	32.985	34.3745	33.6798	30.6533	28.8442	29.7487	0.88293	0.0425432
Tb927.10.14460	59.7674	57.7215	58.7445	59.1368	56.4667	57.8018	0.983867	0.668539
Tb927.10.14470	83.4306	82.8172	83.1239	82.0097	81.009	81.5094	0.980569	0.650772
Tb927.10.14480	43.893	42.9403	43.4167	36.9211	39.3148	38.118	0.878125	0.0147412
Tb927.10.14490	0	0	0	0	0	0	1	1
Tb927.10.1450	31.986	28.9281	30.4571	30.0537	29.4772	29.7655	0.97732	0.672997
Tb927.10.14500	246.453	257.687	252.07	244.375	237.912	241.144	0.95659	0.336147
Tb927.10.14510	88.6384	84.0741	86.3562	91.7891	88.4826	90.1359	1.04374	0.256007
Tb927.10.14520	51.5763	51.3177	51.447	48.2901	49.1727	48.7314	0.947309	0.258247
Tb927.10.14530	207.282	207.227	207.254	189.843	201.534	195.688	0.944331	0.120696
Tb927.10.14550	10.6927	9.56841	10.1306	10.944	10.6618	10.8029	1.06641	0.62595
Tb927.10.14560	14.1637	12.7381	13.4509	14.5048	13.468	13.9864	1.03967	0.577207
Tb927.10.14570	54.6609	52.3554	53.5082	58.1113	56.2439	57.1776	1.06854	0.1378
Tb927.10.14580	1521.41	1639.09	1580.25	1498.38	1493.04	1495.71	0.946486	0.25238
Tb927.10.14590	68.0028	70.0548	69.0288	68.7324	71.045	69.8887	1.01256	0.791764
Tb927.10.1460	52.7872	53.0651	52.9261	49.9069	50.3443	50.1256	0.947109	0.187329
Tb927.10.14600	120.625	135.659	128.142	136.962	136.611	136.787	1.06733	0.280205
Tb927.10.14610	55.8901	55.1264	55.5082	59.0426	54.0875	56.5651	1.01884	0.640286
Tb927.10.14640	49.7291	55.0535	52.3913	53.7589	48.7489	51.2539	0.977681	0.757908
Tb927.10.14650	145.622	168.456	157.039	153.021	153.71	153.365	0.976383	0.690608
Tb927.10.14660	93.4758	94.9926	94.2342	88.5597	88.0381	88.2989	0.936964	0.104119
Tb927.10.14680	52.1772	56.8624	54.5198	65.5294	67.6001	66.5648	1.22084	0.000716941
Tb927.10.14690	121.056	120.77	120.913	111.318	107.066	109.192	0.902902	0.00672624
Tb927.10.14700	265.309	279.776	272.542	275.112	280.257	277.685	1.01886	0.626866
Tb927.10.14720	71.4163	72.0868	71.7516	84.5865	77.7128	81.1496	1.1306	0.00730122
Tb927.10.14730	25.7308	23.5126	24.6217	19.4237	22.2001	20.8119	0.845945	0.0268668
Tb927.10.14740	32.1203	34.646	33.3832	34.1471	32.4442	33.2956	0.996974	0.970663
Tb927.10.14750	9.88216	12.1173	10.9997	14.0535	14.4805	14.267	1.29649	0.0438145
Tb927.10.14760	920.497	923.107	921.802	846.697	823.974	835.336	0.906171	0.00822249
Tb927.10.14770	75.4187	69.2272	72.323	73.3957	75.048	74.2219	1.02646	0.51963
Tb927.10.14780	239.176	243.934	241.555	250.211	238.381	244.296	1.0112	0.763686
Tb927.10.14790	479.496	501.145	490.321	511.345	520.376	515.861	1.05208	0.211627
Tb927.10.14800	0.712367	0.949245	0.830806	0.497623	0.705675	0.601649	0.728037	0.22043
Tb927.10.14810	93.8496	82.3543	88.1019	92.3416	94.4221	93.3818	1.06027	0.374281
Tb927.10.14820	3.41866	2.96889	3.19377	3.88663	4.98594	4.43629	1.39177	0.047121
Tb927.10.14850	7.39673	5.14307	6.2699	4.14878	4.72242	4.4356	0.709621	0.138277
Tb927.10.14860	75.0261	70.3671	72.6966	70.2363	75.0279	72.6321	0.999394	0.987521
Tb927.10.14870	12.8337	14.9163	13.875	13.6079	13.9292	13.7686	0.992094	0.920239
Tb927.10.14880	27.8239	29.1613	28.4926	32.3838	29.2505	30.8172	1.081	0.0959756
Tb927.10.14890	19.1897	19.847	19.5183	16.4465	19.2994	17.8729	0.916215	0.182075
Tb927.10.1490	76.1898	73.4242	74.807	73.4044	78.7194	76.0619	1.01691	0.692663
Tb927.10.14900	31.6663	30.9319	31.2991	30.7893	27.6249	29.2071	0.932758	0.223889
Tb927.10.14910	124.428	117.416	120.922	98.4274	100.245	99.3364	0.821619	5.98045e-08
Tb927.10.14920	55.5533	58.3536	56.9534	55.4703	60.3855	57.9279	1.01719	0.739216
Tb927.10.14930	8.09959	6.48334	7.29146	9.81141	9.32375	9.56758	1.31256	0.0228073
Tb927.10.14940	78.2158	75.4727	76.8443	55.4967	60.01	57.7533	0.751991	0.000224103
Tb927.10.14950	70.3079	69.7486	70.0283	69.294	68.9522	69.1231	0.987069	0.762546
Tb927.10.14980	100.339	99.5304	99.9346	102.916	101.75	102.333	1.02398	0.551178
Tb927.10.14990	113.212	114.205	113.708	106.46	109.907	108.183	0.951462	0.203781
Tb927.10.150	54.2844	48.3999	51.3421	44.8274	52.5927	48.71	0.949469	0.531628
Tb927.10.1500	138.947	143.378	141.163	134.689	151.22	142.954	1.0128	0.777111
Tb927.10.15000	90.3903	92.1443	91.2673	87.1208	84.6537	85.8873	0.940923	0.150394
Tb927.10.15010	87.8953	86.4855	87.1904	82.4427	79.4983	80.9705	0.928527	0.049086
Tb927.10.15020	10.4238	8.71403	9.56891	9.00795	8.4504	8.72918	0.912315	0.233038
Tb927.10.15040	7.60014	7.4793	7.53972	8.88478	7.19273	8.03876	1.06505	0.560242
Tb927.10.15070	9.06704	8.37275	8.71989	6.57895	7.75992	7.16943	0.823771	0.269849
Tb927.10.15080	49.1938	45.4257	47.3098	43.3392	43.4093	43.3742	0.916881	0.038133
Tb927.10.15090	1.53176	2.40867	1.97022	1.60898	1.94986	1.77942	0.903443	0.71896
Tb927.10.1510	78.2357	72.3428	75.2892	67.7722	74.9718	71.372	0.948038	0.314144
Tb927.10.15120	293.976	333.799	313.888	293.173	303.328	298.251	0.95012	0.236195
Tb927.10.15130	105.192	100.907	103.05	110.014	101.885	105.95	1.02788	0.544534
Tb927.10.15140	365.794	401.023	383.408	344.348	335.324	339.836	0.886164	0.00335854
Tb927.10.15150	144.262	151.403	147.832	139.867	141.541	140.704	0.951751	0.425055
Tb927.10.15160	50.9234	51.9581	51.4408	56.4573	49.5566	53.0069	1.03008	0.515777
Tb927.10.15170	58.207	61.6947	59.9509	63.8044	66.1072	64.9558	1.0835	0.0456757
Tb927.10.15180	205.568	219.192	212.38	263.294	266.828	265.061	1.248	4.82251e-08
Tb927.10.15190	55.5943	53.3564	54.4753	50.7864	50.6974	50.7419	0.931544	0.0644409
Tb927.10.1520	89.6954	95.0636	92.3795	80.2346	80.1124	80.1735	0.86779	0.00756029
Tb927.10.15200	68.5512	74.4022	71.4767	75.3003	68.9465	72.1234	1.0086	0.894508
Tb927.10.15210	87.4217	91.7604	89.5911	88.2981	89.9641	89.1311	0.994851	0.926336
Tb927.10.15220	127.973	131.431	129.702	132.217	128.018	130.118	1.00301	0.952322
Tb927.10.15230	105.44	96.5874	101.014	96.8951	92.0287	94.4619	0.935087	0.132907
Tb927.10.15240	25.9337	26.8534	26.3936	31.9836	27.875	29.9293	1.13361	0.0316718
Tb927.10.15250	25.4841	25.4789	25.4815	24.7108	24.5682	24.6395	0.966934	0.613411
Tb927.10.15260	3.86804	2.95551	3.41177	3.3549	2.78614	3.07052	0.899576	0.384796
Tb927.10.15270	9.70519	9.58932	9.64725	11.5067	10.702	11.1043	1.15054	0.167457
Tb927.10.15280	16.6775	16.5591	16.6183	15.9448	14.9948	15.4698	0.930579	0.130365
Tb927.10.15290	17.12	18.1167	17.6184	17.8454	18.2978	18.0716	1.02571	0.539581
Tb927.10.1530	24.9688	26.3654	25.6671	27.3054	25.6324	26.4689	1.0309	0.584974
Tb927.10.15300	28.466	26.5331	27.4995	24.5067	26.9628	25.7347	0.936215	0.186192
Tb927.10.15310	6.14413	5.00142	5.57277	5.3253	6.18925	5.75728	1.03423	0.825257
Tb927.10.15320	186.271	169.457	177.864	155.566	177.773	166.669	0.937638	0.30587
Tb927.10.15330	16.3328	15.6343	15.9836	13.3179	15.4797	14.3988	0.901585	0.176211
Tb927.10.15350	293.039	258.359	275.699	245.117	272.016	258.567	0.938119	0.305812
Tb927.10.15370	0	0	0	0	0.0704404	0.0352202	8.81895	0.503281
Tb927.10.15380	0.0379303	0.0732002	0.0555653	0.0370947	0.0343067	0.0357007	0.665346	1
Tb927.10.15390	1.05679	1.05449	1.05564	1.09223	1.28168	1.18695	1.12641	0.372273
Tb927.10.1540	14.1868	12.453	13.3199	14.8083	12.9158	13.8621	1.04034	0.636268
Tb927.10.15400	37.3818	34.0031	35.6925	36.9712	36.6116	36.7914	1.03087	0.487799
Tb927.10.15410	208.883	234.092	221.488	222.119	222.179	222.149	1.00289	0.948054
Tb927.10.15420	62.039	64.2483	63.1436	70.3508	63.6932	67.022	1.06098	0.251729
Tb927.10.15430	55.3034	58.8101	57.0568	63.478	63.9836	63.7308	1.11686	0.00701502
Tb927.10.15440	108.792	102.224	105.508	85.5573	91.8223	88.6898	0.840867	0.00139315
Tb927.10.15450	41.6655	39.8099	40.7377	45.1181	38.8927	42.0054	1.03065	0.603952
Tb927.10.15460	40.1582	35.9558	38.057	31.9508	27.2215	29.5861	0.77709	0.000239176
Tb927.10.15470	0.983041	0.843169	0.913105	0.747743	1.13611	0.941925	1.03863	0.942256
Tb927.10.15480	58.1686	56.1824	57.1755	53.6964	56.0164	54.8564	0.959694	0.36633
Tb927.10.15490	97.7891	95.934	96.8616	90.7767	90.9065	90.8416	0.937903	0.0840602
Tb927.10.1550	82.1047	89.822	85.9634	90.6893	85.0563	87.8728	1.02185	0.60208
Tb927.10.15500	0	0	0	0.0540834	0	0.0270417	4.9285	1
Tb927.10.15510	38.5081	36.1517	37.3299	42.9487	47.9124	45.4305	1.2177	0.0141488
Tb927.10.15520	44.8319	45.7171	45.2745	54.5675	51.5565	53.062	1.17172	0.000353504
Tb927.10.15530	21.3034	21.0407	21.172	21.0262	22.19	21.6081	1.02091	0.739227
Tb927.10.15540	21.6792	20.9949	21.3371	21.0014	22.6127	21.8071	1.0225	0.67014
Tb927.10.15550	80.5069	74.2975	77.4022	76.2663	73.7791	75.0227	0.969265	0.44088
Tb927.10.15560	65.4435	66.1471	65.7953	55.0629	63.9036	59.4833	0.904761	0.173044
Tb927.10.15570	26.7904	26.076	26.4332	24.169	23.8511	24.01	0.908331	0.0904563
Tb927.10.15580	0.100472	0.0969484	0.0987102	0	0.0908735	0.0454367	0.534939	1
Tb927.10.15590	1.33623	0.773619	1.05492	0.98009	0.604286	0.792188	0.750319	0.456585
Tb927.10.1560	30.8381	33.0237	31.9309	46.5128	45.2886	45.9007	1.43715	1.01008e-15
Tb927.10.15600	48.8249	49.8503	49.3376	58.3858	50.6473	54.5165	1.10445	0.138411
[truncated: 6,604 more rows]

## Sheet: VEX1 OverExp mapq>1
GeneID	-Tet C1	-Tet C2	-Tet RPKM	+Tet C1	+Tet C2	+Tet RPKM	-Tet vs. +Tet FC	PValue
[truncated: 7,584 more rows]

[truncated: 1 more sheets: BES1 RIT-seq]
